# Supplementary material for: {2-[2-(Carb­oxy­meth­oxy)­phen­oxy]acetato}[2,2′-(o-phenyl­enedi­oxy)diacetic acid]sodium 4,4′-bipyridine hemisolvate monohydrate
Source: Acta Crystallogr Sect E Struct Rep Online. 2010 Jul 3;66(Pt 8):m867. doi: 10.1107/S1600536810024797 (PMC3007220; doi:10.1107/S1600536810024797)
Supplement: Supplementary file 1 [file e-66-0m867-sup1.cif]

##############################################################################
###                                                                        ###
###        Electronic paper (Acta Crystallographica Section E)             ###
###                                                                        ###
##############################################################################
#                                                                            #
# This CIF contains the data in a paper accepted for publication in Acta     #
# Crystallographica Section E. It conforms to the requirements of Notes      #
# for Authors for Section E, and has been peer reviewed under the auspices   #
# of the IUCr Commission on Journals.                                        #
#                                                                            #
# Full details of the Crystallographic Information File format               #
# are given in the paper "The Crystallographic Information File (CIF):       #
# a New Standard Archive File for Crystallography" by S. R. Hall, F. H.      #
# Allen and I. D. Brown [Acta Cryst. (1991), A47, 655-685].                  #
#                                                                            #
# The current version of the core CIF dictionary is obtainable from          #
# ftp://ftp.iucr.org/pub/cif_core.dic. The current version number is 2.4.    #
#                                                                            #
# Software is freely available for graphical display of the structure(s) in  #
# this CIF.  For information consult the CIF home page http://www.iucr.org/  #
# cif/home.html                                                              #
#                                                                            #
# This file may be used for bona fide research purposes within the           #
# scientific community so long as proper attribution is given to the journal # 
# article from which it was obtained.                                        #
#                                                                            #
##############################################################################
                                             
data_I
_audit_creation_method     SHELXL-97
_chemical_name_systematic
;
{2-[2-(Carboxymethoxy)phenoxy]acetato}[2,2'-(<i>o</i>-phenylenedioxy)diacetic
acid]sodium 4,4'-bipyridine hemisolvate monohydrate
;
_chemical_name_common     ?
_chemical_formula_moiety     'C20 H19 Na O12, 0.5(C10 H8 N2), H2 O'
_chemical_formula_sum     'C25 H25 N Na O13'
_chemical_formula_iupac     '[Na (C10 H9 O6) (C10 H10 O6)], 0.5C10 H8 N2, H2 O'
_chemical_formula_weight     570.45
_chemical_melting_point     ?
_symmetry_cell_setting     triclinic
_symmetry_space_group_name_H-M     'P -1'
_symmetry_space_group_name_Hall     '-P 1'
loop_
    _symmetry_equiv_pos_as_xyz
    'x, y, z'
    '-x, -y, -z'
_cell_length_a     8.427(4)
_cell_length_b     13.135(7)
_cell_length_c     13.411(9)
_cell_angle_alpha     111.08(2)
_cell_angle_beta     102.03(2)
_cell_angle_gamma     103.17(2)
_cell_volume     1277.9(13)
_cell_formula_units_Z     2
_cell_measurement_reflns_used     9090
_cell_measurement_theta_min     3.09
_cell_measurement_theta_max     27.57
_cell_measurement_temperature     291(2)
_exptl_crystal_description     block
_exptl_crystal_colour     colorless
_exptl_crystal_size_max     0.24
_exptl_crystal_size_mid     0.23
_exptl_crystal_size_min     0.21
_exptl_crystal_density_diffrn     1.482
_exptl_crystal_density_meas     ?
_exptl_crystal_density_method     'not measured'
_exptl_crystal_F_000     594
_exptl_absorpt_coefficient_mu     0.135
_exptl_absorpt_correction_type     multi-scan
_exptl_absorpt_process_details     '(ABSCOR; Higashi, 1995)'
_exptl_absorpt_correction_T_min     0.9684
_exptl_absorpt_correction_T_max     0.9722
_exptl_special_details
;
;
_diffrn_ambient_temperature     291(2)
_diffrn_radiation_type     MoK\a
_diffrn_radiation_wavelength     0.71073
_diffrn_radiation_source     'fine-focus sealed tube'
_diffrn_radiation_monochromator     graphite
_diffrn_measurement_device_type     'Rigaku R-AXIS RAPID'
_diffrn_measurement_method     '\w scan'
_diffrn_detector_area_resol_mean     ?
_diffrn_reflns_number     9959
_diffrn_reflns_av_R_equivalents     0.0223
_diffrn_reflns_av_sigmaI/netI     0.0430
_diffrn_reflns_theta_min     3.09
_diffrn_reflns_theta_max     25.00
_diffrn_reflns_theta_full     25.00
_diffrn_measured_fraction_theta_max     0.994
_diffrn_measured_fraction_theta_full     0.994
_diffrn_reflns_limit_h_min     -9
_diffrn_reflns_limit_h_max     10
_diffrn_reflns_limit_k_min     -15
_diffrn_reflns_limit_k_max     15
_diffrn_reflns_limit_l_min     -15
_diffrn_reflns_limit_l_max     15
_diffrn_standards_number     0
_diffrn_standards_interval_count     0
_diffrn_standards_interval_time     0
_diffrn_standards_decay_%     0
_refine_special_details
;
1. omit -3 50 2. eqiv $4 - <i>x</i> -1, -<i>y</i>, -<i>z DFIX</i> 1.485 0.015
C23A C23A_$4 C23B C23B_$4 3. SAME N1B C21B C22B C23B C24B C25B SAME N1A C21A
C22A C23A C24A C25A SIMU C21A C22A C23A C24A C25A C21B C22B C23B C24B C25B
SIMU N1A N1B
Refinement of <i>F</i>^2^ against ALL reflections. The weighted <i>R</i>-factor
<i>wR</i> and goodness of fit <i>S</i> are based on <i>F</i>^2^, conventional
<i>R</i>-factors <i>R</i> are based on <i>F</i>, with <i>F</i> set to zero for
negative <i>F</i>^2^. The threshold expression of <i>F</i>^2^ >
\s(<i>F</i>^2^) is used only for calculating <i>R</i>-factors(gt) <i>etc</i>.
and is not relevant to the choice of reflections for refinement.
<i>R</i>-factors based on <i>F</i>^2^ are statistically about twice as large
as those based on <i>F</i>, and <i>R</i>- factors based on ALL data will be
even larger.
;
_reflns_number_total     4457
_reflns_number_gt     3497
_reflns_threshold_expression     I>2sigma(I)
_refine_ls_structure_factor_coef     Fsqd
_refine_ls_matrix_type     full
_refine_ls_R_factor_all     0.0828
_refine_ls_R_factor_gt     0.0658
_refine_ls_wR_factor_gt     0.1977
_refine_ls_wR_factor_ref     0.2131
_refine_ls_goodness_of_fit_ref     1.136
_refine_ls_restrained_S_all     1.119
_refine_ls_number_reflns     4457
_refine_ls_number_parameters     392
_refine_ls_number_restraints     152
_refine_ls_hydrogen_treatment     constr
_refine_ls_weighting_scheme     calc
_refine_ls_weighting_details
         'calc w=1/[\s^2^(Fo^2^)+(0.1059P)^2^+1.3876P] where P=(Fo^2^+2Fc^2^)/3'
_atom_sites_solution_hydrogens     geom
_atom_sites_solution_primary     direct
_atom_sites_solution_secondary     difmap
_refine_ls_shift/su_max     0.000
_refine_ls_shift/su_mean     0.000
_refine_diff_density_max     0.792
_refine_diff_density_min     -0.431
_refine_ls_extinction_method     none
_refine_ls_extinction_coef     ?
loop_
    _atom_type_symbol
    _atom_type_description
    _atom_type_scat_dispersion_real
    _atom_type_scat_dispersion_imag
    _atom_type_scat_source
    'C' 'C' 0.0033 0.0016
                         'International Tables Vol C Tables 4.2.6.8 and 6.1.1.4'
    'H' 'H' 0.0000 0.0000
                         'International Tables Vol C Tables 4.2.6.8 and 6.1.1.4'
    'N' 'N' 0.0061 0.0033
                         'International Tables Vol C Tables 4.2.6.8 and 6.1.1.4'
    'O' 'O' 0.0106 0.0060
                         'International Tables Vol C Tables 4.2.6.8 and 6.1.1.4'
    'Na' 'Na' 0.0362 0.0249
                         'International Tables Vol C Tables 4.2.6.8 and 6.1.1.4'
_computing_data_collection     'RAPID-AUTO (Rigaku, 1998)'
_computing_cell_refinement     'RAPID-AUTO (Rigaku, 1998)'
_computing_data_reduction     'CrystalClear (Rigaku/MSC, 2002)'
_computing_structure_solution     'SHELXS97 (Sheldrick, 2008)'
_computing_structure_refinement     'SHELXL97 (Sheldrick, 2008)'
_computing_molecular_graphics     'SHELXTL (Sheldrick, 2008)'
_computing_publication_material     'SHELXL97 (Sheldrick, 2008)'
loop_
    _atom_site_type_symbol
    _atom_site_label
    _atom_site_fract_x
    _atom_site_fract_y
    _atom_site_fract_z
    _atom_site_U_iso_or_equiv
    _atom_site_adp_type
    _atom_site_calc_flag
    _atom_site_refinement_flags
    _atom_site_occupancy
    _atom_site_disorder_assembly
    _atom_site_disorder_group
    N N1A 0.6188(9) 0.2495(3) 0.2549(4) 0.057(3) Uani d PGDU 0.682(17) A 1
    C C21A 0.5554(11) 0.1402(4) 0.2509(3) 0.051(2) Uani d PGDU 0.682(17) A 1
    H H21A 0.5436 0.1326 0.3156 0.062 Uiso calc PR 0.682(17) A 1
    C C22A 0.5096(11) 0.0423(3) 0.1503(4) 0.0451(19) Uani d PGDU 0.682(17) A 1
    H H22A 0.4672 -0.0309 0.1476 0.054 Uiso calc PR 0.682(17) A 1
    C C23A 0.5272(8) 0.0536(4) 0.0537(3) 0.042(3) Uani d PGDU 0.682(17) . 1
    C C24A 0.5907(14) 0.1629(6) 0.0577(5) 0.050(2) Uani d PGDU 0.682(17) A 1
    H H24A 0.6024 0.1706 -0.0069 0.060 Uiso calc PR 0.682(17) A 1
    C C25A 0.6365(14) 0.2609(4) 0.1583(6) 0.061(3) Uani d PGDU 0.682(17) A 1
    H H25A 0.6789 0.3340 0.1610 0.073 Uiso calc PR 0.682(17) A 1
    N N1B 0.591(2) 0.2514(7) 0.2486(8) 0.062(7) Uani d PGDU 0.318(17) A 2
    C C21B 0.461(3) 0.1518(9) 0.2270(11) 0.067(5) Uani d PGDU 0.318(17) A 2
    H H21B 0.4017 0.1518 0.2782 0.080 Uiso calc PR 0.318(17) A 2
    C C22B 0.420(3) 0.0521(7) 0.1287(11) 0.056(5) Uani d PGDU 0.318(17) A 2
    H H22B 0.3333 -0.0145 0.1142 0.067 Uiso calc PR 0.318(17) A 2
    C C23B 0.509(2) 0.0521(9) 0.0521(7) 0.049(8) Uani d PGDU 0.318(17) . 2
    C C24B 0.6381(16) 0.1517(12) 0.0738(10) 0.036(4) Uani d PGDU 0.318(17) A 2
    H H24B 0.6974 0.1517 0.0225 0.043 Uiso calc PR 0.318(17) A 2
    C C25B 0.6791(16) 0.2514(10) 0.1720(11) 0.029(3) Uani d PGDU 0.318(17) A 2
    H H25B 0.7658 0.3180 0.1865 0.034 Uiso calc PR 0.318(17) A 2
    C C1 1.2333(5) 0.9344(3) 0.3705(3) 0.0449(9) Uani d . 1 . .
    C C2 1.2214(5) 0.9812(3) 0.4873(3) 0.0427(9) Uani d . 1 . .
    H H2A 1.3347 1.0083 0.5419 0.051 Uiso calc R 1 . .
    H H2B 1.1801 1.0465 0.4995 0.051 Uiso calc R 1 . .
    C C3 1.1024(5) 0.9213(3) 0.6109(3) 0.0393(8) Uani d . 1 . .
    C C4 1.1633(5) 1.0313(3) 0.6957(3) 0.0496(10) Uani d . 1 . .
    H H4 1.2166 1.0933 0.6827 0.060 Uiso calc R 1 . .
    C C5 1.1456(6) 1.0503(4) 0.8009(4) 0.0616(12) Uani d . 1 . .
    H H5 1.1865 1.1251 0.8580 0.074 Uiso calc R 1 . .
    C C6 1.0677(6) 0.9588(4) 0.8206(4) 0.0633(12) Uani d . 1 . .
    H H6 1.0564 0.9718 0.8913 0.076 Uiso calc R 1 . .
    C C7 1.0057(6) 0.8471(4) 0.7356(3) 0.0537(10) Uani d . 1 . .
    H H7 0.9524 0.7854 0.7491 0.064 Uiso calc R 1 . .
    C C8 1.0231(5) 0.8276(3) 0.6309(3) 0.0404(8) Uani d . 1 . .
    C C9 0.8604(5) 0.6264(3) 0.5498(3) 0.0432(9) Uani d . 1 . .
    H H9A 0.7599 0.6441 0.5650 0.052 Uiso calc R 1 . .
    H H9B 0.9204 0.6126 0.6111 0.052 Uiso calc R 1 . .
    C C10 0.8062(5) 0.5200(3) 0.4395(3) 0.0424(9) Uani d . 1 . .
    C C11 1.4603(5) 0.7310(3) 0.4655(3) 0.0405(8) Uani d . 1 . .
    C C12 1.4237(5) 0.6162(3) 0.3699(3) 0.0441(9) Uani d . 1 . .
    H H12A 1.4988 0.6235 0.3251 0.053 Uiso calc R 1 . .
    H H12B 1.4432 0.5606 0.3987 0.053 Uiso calc R 1 . .
    C C13 1.1877(5) 0.4758(3) 0.2073(3) 0.0453(9) Uani d . 1 . .
    C C14 1.2722(7) 0.3957(4) 0.1820(4) 0.0633(12) Uani d . 1 . .
    H H14 1.3785 0.4095 0.2312 0.076 Uiso calc R 1 . .
    C C15 1.1982(8) 0.2955(4) 0.0837(5) 0.0784(16) Uani d . 1 . .
    H H15 1.2553 0.2419 0.0665 0.094 Uiso calc R 1 . .
    C C16 1.0408(7) 0.2740(4) 0.0108(4) 0.0755(16) Uani d . 1 . .
    H H16 0.9909 0.2051 -0.0544 0.091 Uiso calc R 1 . .
    C C17 0.9552(6) 0.3544(4) 0.0336(4) 0.0629(13) Uani d . 1 . .
    H H17 0.8508 0.3408 -0.0174 0.076 Uiso calc R 1 . .
    C C18 1.0267(5) 0.4546(3) 0.1329(3) 0.0454(9) Uani d . 1 . .
    C C19 0.7868(5) 0.5188(4) 0.0964(3) 0.0524(11) Uani d . 1 . .
    H H19A 0.7130 0.4413 0.0765 0.063 Uiso calc R 1 . .
    H H19B 0.7944 0.5247 0.0274 0.063 Uiso calc R 1 . .
    C C20 0.7118(5) 0.6051(4) 0.1570(4) 0.0558(11) Uani d . 1 . .
    Na Na1 1.05417(13) 0.69107(9) 0.36791(8) 0.0184(3) Uani d . 1 . .
    O O1 1.3113(4) 1.0102(3) 0.3415(3) 0.0670(9) Uani d . 1 . .
    H H62 1.3358 1.0765 0.3903 0.100 Uiso d R 1 . .
    O O2 1.1770(4) 0.8307(2) 0.3072(2) 0.0532(7) Uani d . 1 . .
    O O3 1.1079(3) 0.8946(2) 0.5032(2) 0.0402(6) Uani d . 1 . .
    O O4 0.9707(3) 0.7210(2) 0.5416(2) 0.0451(6) Uani d . 1 . .
    O O5 0.8786(4) 0.5185(2) 0.3693(2) 0.0567(8) Uani d . 1 . .
    O O6 0.6840(5) 0.4372(2) 0.4313(3) 0.0691(10) Uani d . 1 . .
    H H61 0.6665 0.3817 0.3714 0.104 Uiso d R 1 . .
    O O7 1.3450(4) 0.7679(3) 0.4858(2) 0.0601(8) Uani d . 1 . .
    O O8 1.6201(3) 0.7822(2) 0.5237(3) 0.0588(8) Uani d . 1 . .
    O O9 1.2474(3) 0.5785(2) 0.3023(2) 0.0503(7) Uani d . 1 . .
    O O10 0.9534(3) 0.5391(2) 0.1663(2) 0.0499(7) Uani d . 1 . .
    O O11 0.7838(4) 0.6794(3) 0.2531(3) 0.0636(8) Uani d . 1 . .
    O O12 0.5598(4) 0.5927(4) 0.0985(3) 0.0941(14) Uani d . 1 . .
    H H121 0.5767 0.5753 0.0368 0.141 Uiso d R 1 . .
    O O13 0.4114(5) 0.7809(3) 0.1738(4) 0.0892(12) Uani d . 1 . .
    H H131 0.4615 0.7313 0.1724 0.134 Uiso d R 1 . .
    H H132 0.3730 0.8057 0.2284 0.134 Uiso d R 1 . .
loop_
    _atom_site_aniso_label
    _atom_site_aniso_U_11
    _atom_site_aniso_U_22
    _atom_site_aniso_U_33
    _atom_site_aniso_U_12
    _atom_site_aniso_U_13
    _atom_site_aniso_U_23
    N1A 0.066(5) 0.043(6) 0.052(6) 0.014(4) 0.018(4) 0.014(5)
    C21A 0.058(5) 0.042(4) 0.041(3) 0.001(3) 0.020(3) 0.012(3)
    C22A 0.051(5) 0.034(3) 0.036(3) -0.002(3) 0.015(3) 0.010(2)
    C23A 0.049(5) 0.037(6) 0.034(6) 0.011(4) 0.018(4) 0.008(5)
    C24A 0.076(6) 0.034(3) 0.049(4) 0.024(4) 0.023(4) 0.023(3)
    C25A 0.082(7) 0.042(4) 0.062(5) 0.027(4) 0.025(4) 0.020(4)
    N1B 0.098(13) 0.044(12) 0.024(9) -0.010(8) 0.029(8) 0.008(8)
    C21B 0.097(14) 0.044(8) 0.052(8) 0.013(9) 0.034(9) 0.014(6)
    C22B 0.061(10) 0.044(7) 0.047(8) 0.001(7) 0.020(8) 0.012(6)
    C23B 0.061(11) 0.040(12) 0.043(13) 0.005(9) 0.014(9) 0.023(10)
    C24B 0.045(8) 0.034(7) 0.036(6) 0.021(6) 0.010(5) 0.020(5)
    C25B 0.044(6) 0.020(5) 0.030(6) 0.012(4) 0.009(5) 0.020(4)
    C1 0.047(2) 0.033(2) 0.046(2) 0.0057(16) 0.0147(17) 0.0109(17)
    C2 0.0401(19) 0.0312(19) 0.045(2) 0.0077(15) 0.0110(16) 0.0084(16)
    C3 0.0376(19) 0.0364(19) 0.0345(19) 0.0144(15) 0.0075(15) 0.0059(15)
    C4 0.057(2) 0.033(2) 0.046(2) 0.0150(17) 0.0147(19) 0.0028(17)
    C5 0.075(3) 0.045(2) 0.038(2) 0.016(2) 0.015(2) -0.0074(19)
    C6 0.074(3) 0.064(3) 0.034(2) 0.016(2) 0.019(2) 0.005(2)
    C7 0.063(3) 0.054(2) 0.040(2) 0.019(2) 0.0191(19) 0.0151(19)
    C8 0.043(2) 0.0342(19) 0.0324(18) 0.0142(15) 0.0088(15) 0.0032(15)
    C9 0.054(2) 0.0333(19) 0.041(2) 0.0136(16) 0.0191(17) 0.0139(16)
    C10 0.052(2) 0.034(2) 0.042(2) 0.0178(17) 0.0177(18) 0.0148(17)
    C11 0.040(2) 0.0375(19) 0.0386(19) 0.0119(16) 0.0063(16) 0.0150(16)
    C12 0.038(2) 0.045(2) 0.043(2) 0.0134(16) 0.0134(16) 0.0118(17)
    C13 0.053(2) 0.039(2) 0.0298(18) 0.0097(17) 0.0136(17) 0.0017(16)
    C14 0.073(3) 0.051(3) 0.053(3) 0.026(2) 0.022(2) 0.003(2)
    C15 0.088(4) 0.056(3) 0.066(3) 0.029(3) 0.025(3) -0.004(2)
    C16 0.082(4) 0.050(3) 0.057(3) 0.013(2) 0.028(3) -0.017(2)
    C17 0.055(3) 0.063(3) 0.040(2) -0.002(2) 0.0141(19) 0.003(2)
    C18 0.051(2) 0.041(2) 0.0325(19) 0.0070(17) 0.0195(17) 0.0044(16)
    C19 0.040(2) 0.065(3) 0.033(2) 0.0003(19) 0.0008(16) 0.0171(19)
    C20 0.033(2) 0.078(3) 0.049(3) 0.010(2) 0.0011(18) 0.030(2)
    Na1 0.0191(5) 0.0129(5) 0.0135(5) 0.0036(4) 0.0030(4) -0.0026(4)
    O1 0.081(2) 0.0409(17) 0.063(2) -0.0012(15) 0.0347(17) 0.0113(15)
    O2 0.0685(19) 0.0348(15) 0.0458(16) 0.0087(13) 0.0225(14) 0.0088(13)
    O3 0.0462(14) 0.0321(13) 0.0340(13) 0.0111(11) 0.0135(11) 0.0059(11)
    O4 0.0557(16) 0.0328(13) 0.0371(14) 0.0091(11) 0.0181(12) 0.0061(11)
    O5 0.075(2) 0.0370(15) 0.0499(17) 0.0111(14) 0.0299(15) 0.0090(13)
    O6 0.094(2) 0.0361(16) 0.064(2) 0.0022(16) 0.0425(18) 0.0086(14)
    O7 0.0496(17) 0.0565(18) 0.0506(17) 0.0271(14) 0.0010(14) -0.0001(14)
    O8 0.0388(15) 0.0465(16) 0.0674(19) 0.0063(12) 0.0076(14) 0.0086(14)
    O9 0.0458(15) 0.0449(15) 0.0371(14) 0.0177(12) 0.0029(12) -0.0031(12)
    O10 0.0428(15) 0.0551(17) 0.0328(14) 0.0081(12) 0.0052(11) 0.0069(12)
    O11 0.0488(17) 0.064(2) 0.063(2) 0.0190(15) 0.0049(15) 0.0179(17)
    O12 0.051(2) 0.139(4) 0.069(2) 0.035(2) 0.0010(18) 0.026(2)
    O13 0.086(3) 0.084(3) 0.109(3) 0.034(2) 0.039(2) 0.046(2)
_geom_special_details
;
All e.s.d.'s (except the e.s.d. in the dihedral angle between two l.s. planes)
are estimated using the full covariance matrix. The cell e.s.d.'s are taken
into account individually in the estimation of e.s.d.'s in distances, angles
and torsion angles; correlations between e.s.d.'s in cell parameters are only
used when they are defined by crystal symmetry. An approximate (isotropic)
treatment of cell e.s.d.'s is used for estimating e.s.d.'s involving l.s.
planes.
;
loop_
    _geom_bond_atom_site_label_1
    _geom_bond_atom_site_label_2
    _geom_bond_site_symmetry_2
    _geom_bond_distance
    _geom_bond_publ_flag
    N1A C21A . 1.3900 ?
    N1A C25A . 1.3900 ?
    C21A C22A . 1.3900 ?
    C21A H21A . 0.9300 ?
    C22A C23A . 1.3900 ?
    C22A H22A . 0.9300 ?
    C23A C24A . 1.3900 ?
    C23A C23A 2_655 1.497(7) ?
    C24A C25A . 1.3900 ?
    C24A H24A . 0.9300 ?
    C25A H25A . 0.9300 ?
    N1B C21B . 1.3900 ?
    N1B C25B . 1.3900 ?
    C21B C22B . 1.3900 ?
    C21B H21B . 0.9300 ?
    C22B C23B . 1.3900 ?
    C22B H22B . 0.9300 ?
    C23B C24B . 1.3900 ?
    C23B C23B 2_655 1.516(12) ?
    C24B C25B . 1.3900 ?
    C24B H24B . 0.9300 ?
    C25B H25B . 0.9300 ?
    C1 O2 . 1.227(5) ?
    C1 O1 . 1.289(5) ?
    C1 C2 . 1.497(6) ?
    C2 O3 . 1.421(5) ?
    C2 H2A . 0.9700 ?
    C2 H2B . 0.9700 ?
    C3 C4 . 1.372(5) ?
    C3 O3 . 1.373(5) ?
    C3 C8 . 1.403(6) ?
    C4 C5 . 1.387(6) ?
    C4 H4 . 0.9300 ?
    C5 C6 . 1.375(7) ?
    C5 H5 . 0.9300 ?
    C6 C7 . 1.387(6) ?
    C6 H6 . 0.9300 ?
    C7 C8 . 1.379(6) ?
    C7 H7 . 0.9300 ?
    C8 O4 . 1.372(4) ?
    C9 O4 . 1.426(5) ?
    C9 C10 . 1.513(5) ?
    C9 H9A . 0.9700 ?
    C9 H9B . 0.9700 ?
    C10 O5 . 1.221(5) ?
    C10 O6 . 1.269(5) ?
    C11 O7 . 1.217(5) ?
    C11 O8 . 1.283(5) ?
    C11 C12 . 1.499(5) ?
    C12 O9 . 1.434(5) ?
    C12 H12A . 0.9700 ?
    C12 H12B . 0.9700 ?
    C13 O9 . 1.372(4) ?
    C13 C14 . 1.383(6) ?
    C13 C18 . 1.407(6) ?
    C14 C15 . 1.376(6) ?
    C14 H14 . 0.9300 ?
    C15 C16 . 1.373(8) ?
    C15 H15 . 0.9300 ?
    C16 C17 . 1.391(7) ?
    C16 H16 . 0.9300 ?
    C17 C18 . 1.382(6) ?
    C17 H17 . 0.9300 ?
    C18 O10 . 1.373(5) ?
    C19 O10 . 1.421(5) ?
    C19 C20 . 1.491(7) ?
    C19 H19A . 0.9700 ?
    C19 H19B . 0.9700 ?
    C20 O11 . 1.218(5) ?
    C20 O12 . 1.294(5) ?
    Na1 O7 . 2.374(3) ?
    Na1 O2 . 2.379(3) ?
    Na1 O11 . 2.407(3) ?
    Na1 O5 . 2.416(3) ?
    Na1 O4 . 2.495(3) ?
    Na1 O3 . 2.501(3) ?
    Na1 O9 . 2.524(3) ?
    Na1 O10 . 2.531(3) ?
    O1 H62 . 0.8261 ?
    O6 H61 . 0.8239 ?
    O12 H121 . 0.8280 ?
    O13 H131 . 0.8502 ?
    O13 H132 . 0.8500 ?
loop_
    _geom_angle_atom_site_label_1
    _geom_angle_atom_site_label_2
    _geom_angle_atom_site_label_3
    _geom_angle_site_symmetry_1
    _geom_angle_site_symmetry_3
    _geom_angle
    _geom_angle_publ_flag
    C21A N1A C25A . . 120.0 ?
    C22A C21A N1A . . 120.0 ?
    C22A C21A H21A . . 120.0 ?
    N1A C21A H21A . . 120.0 ?
    C21A C22A C23A . . 120.0 ?
    C21A C22A H22A . . 120.0 ?
    C23A C22A H22A . . 120.0 ?
    C24A C23A C22A . . 120.0 ?
    C24A C23A C23A . 2_655 121.5(7) ?
    C22A C23A C23A . 2_655 118.5(8) ?
    C23A C24A C25A . . 120.0 ?
    C23A C24A H24A . . 120.0 ?
    C25A C24A H24A . . 120.0 ?
    C24A C25A N1A . . 120.0 ?
    C24A C25A H25A . . 120.0 ?
    N1A C25A H25A . . 120.0 ?
    C21B N1B C25B . . 120.0 ?
    N1B C21B C22B . . 120.0 ?
    N1B C21B H21B . . 120.0 ?
    C22B C21B H21B . . 120.0 ?
    C23B C22B C21B . . 120.0 ?
    C23B C22B H22B . . 120.0 ?
    C21B C22B H22B . . 120.0 ?
    C24B C23B C22B . . 120.0 ?
    C24B C23B C23B . 2_655 113.6(18) ?
    C22B C23B C23B . 2_655 126.1(18) ?
    C23B C24B C25B . . 120.0 ?
    C23B C24B H24B . . 120.0 ?
    C25B C24B H24B . . 120.0 ?
    C24B C25B N1B . . 120.0 ?
    C24B C25B H25B . . 120.0 ?
    N1B C25B H25B . . 120.0 ?
    O2 C1 O1 . . 121.8(4) ?
    O2 C1 C2 . . 122.7(4) ?
    O1 C1 C2 . . 115.4(3) ?
    O3 C2 C1 . . 110.6(3) ?
    O3 C2 H2A . . 109.5 ?
    C1 C2 H2A . . 109.5 ?
    O3 C2 H2B . . 109.5 ?
    C1 C2 H2B . . 109.5 ?
    H2A C2 H2B . . 108.1 ?
    C4 C3 O3 . . 124.4(4) ?
    C4 C3 C8 . . 119.8(4) ?
    O3 C3 C8 . . 115.8(3) ?
    C3 C4 C5 . . 120.2(4) ?
    C3 C4 H4 . . 119.9 ?
    C5 C4 H4 . . 119.9 ?
    C6 C5 C4 . . 120.1(4) ?
    C6 C5 H5 . . 120.0 ?
    C4 C5 H5 . . 120.0 ?
    C5 C6 C7 . . 120.2(4) ?
    C5 C6 H6 . . 119.9 ?
    C7 C6 H6 . . 119.9 ?
    C8 C7 C6 . . 119.9(4) ?
    C8 C7 H7 . . 120.0 ?
    C6 C7 H7 . . 120.0 ?
    O4 C8 C7 . . 125.0(4) ?
    O4 C8 C3 . . 115.3(3) ?
    C7 C8 C3 . . 119.7(3) ?
    O4 C9 C10 . . 108.7(3) ?
    O4 C9 H9A . . 109.9 ?
    C10 C9 H9A . . 109.9 ?
    O4 C9 H9B . . 109.9 ?
    C10 C9 H9B . . 109.9 ?
    H9A C9 H9B . . 108.3 ?
    O5 C10 O6 . . 126.2(4) ?
    O5 C10 C9 . . 120.8(3) ?
    O6 C10 C9 . . 113.0(3) ?
    O7 C11 O8 . . 124.7(4) ?
    O7 C11 C12 . . 121.4(3) ?
    O8 C11 C12 . . 113.8(3) ?
    O9 C12 C11 . . 107.5(3) ?
    O9 C12 H12A . . 110.2 ?
    C11 C12 H12A . . 110.2 ?
    O9 C12 H12B . . 110.2 ?
    C11 C12 H12B . . 110.2 ?
    H12A C12 H12B . . 108.5 ?
    O9 C13 C14 . . 125.3(4) ?
    O9 C13 C18 . . 114.6(3) ?
    C14 C13 C18 . . 120.1(4) ?
    C15 C14 C13 . . 119.7(5) ?
    C15 C14 H14 . . 120.2 ?
    C13 C14 H14 . . 120.2 ?
    C16 C15 C14 . . 120.6(5) ?
    C16 C15 H15 . . 119.7 ?
    C14 C15 H15 . . 119.7 ?
    C15 C16 C17 . . 120.6(4) ?
    C15 C16 H16 . . 119.7 ?
    C17 C16 H16 . . 119.7 ?
    C18 C17 C16 . . 119.5(4) ?
    C18 C17 H17 . . 120.3 ?
    C16 C17 H17 . . 120.3 ?
    O10 C18 C17 . . 125.0(4) ?
    O10 C18 C13 . . 115.4(3) ?
    C17 C18 C13 . . 119.6(4) ?
    O10 C19 C20 . . 109.9(3) ?
    O10 C19 H19A . . 109.7 ?
    C20 C19 H19A . . 109.7 ?
    O10 C19 H19B . . 109.7 ?
    C20 C19 H19B . . 109.7 ?
    H19A C19 H19B . . 108.2 ?
    O11 C20 O12 . . 122.4(5) ?
    O11 C20 C19 . . 123.8(4) ?
    O12 C20 C19 . . 113.8(4) ?
    O7 Na1 O2 . . 78.09(12) ?
    O7 Na1 O11 . . 160.33(12) ?
    O2 Na1 O11 . . 84.79(12) ?
    O7 Na1 O5 . . 116.02(13) ?
    O2 Na1 O5 . . 162.48(11) ?
    O11 Na1 O5 . . 82.69(12) ?
    O7 Na1 O4 . . 87.39(12) ?
    O2 Na1 O4 . . 129.15(10) ?
    O11 Na1 O4 . . 96.11(12) ?
    O5 Na1 O4 . . 64.66(10) ?
    O7 Na1 O3 . . 72.13(10) ?
    O2 Na1 O3 . . 66.79(10) ?
    O11 Na1 O3 . . 92.31(11) ?
    O5 Na1 O3 . . 125.85(11) ?
    O4 Na1 O3 . . 62.37(9) ?
    O7 Na1 O9 . . 63.92(10) ?
    O2 Na1 O9 . . 90.25(11) ?
    O11 Na1 O9 . . 126.36(11) ?
    O5 Na1 O9 . . 87.35(11) ?
    O4 Na1 O9 . . 126.16(10) ?
    O3 Na1 O9 . . 133.82(10) ?
    O7 Na1 O10 . . 123.12(11) ?
    O2 Na1 O10 . . 88.79(11) ?
    O11 Na1 O10 . . 65.49(11) ?
    O5 Na1 O10 . . 74.88(11) ?
    O4 Na1 O10 . . 137.55(10) ?
    O3 Na1 O10 . . 148.93(10) ?
    O9 Na1 O10 . . 61.03(9) ?
    C1 O1 H62 . . 111.3 ?
    C1 O2 Na1 . . 121.2(3) ?
    C3 O3 C2 . . 116.6(3) ?
    C3 O3 Na1 . . 121.5(2) ?
    C2 O3 Na1 . . 115.1(2) ?
    C8 O4 C9 . . 117.2(3) ?
    C8 O4 Na1 . . 122.4(2) ?
    C9 O4 Na1 . . 120.3(2) ?
    C10 O5 Na1 . . 123.5(2) ?
    C10 O6 H61 . . 107.1 ?
    C11 O7 Na1 . . 126.1(3) ?
    C13 O9 C12 . . 117.2(3) ?
    C13 O9 Na1 . . 122.5(2) ?
    C12 O9 Na1 . . 120.0(2) ?
    C18 O10 C19 . . 117.3(3) ?
    C18 O10 Na1 . . 121.9(2) ?
    C19 O10 Na1 . . 117.8(2) ?
    C20 O11 Na1 . . 122.4(3) ?
    C20 O12 H121 . . 97.1 ?
    H131 O13 H132 . . 117.5 ?
loop_
    _geom_hbond_atom_site_label_D
    _geom_hbond_atom_site_label_H
    _geom_hbond_atom_site_label_A
    _geom_hbond_site_symmetry_A
    _geom_hbond_distance_DH
    _geom_hbond_distance_HA
    _geom_hbond_distance_DA
    _geom_hbond_angle_DHA
    O1 H62 O8 2_876 0.83 1.70 2.517(4) 172.5
    O6 H61 N1B . 0.82 1.76 2.568(7) 168.3
    O6 H61 N1A . 0.82 1.76 2.573(5) 170.7
    O13 H132 O2 1_455 0.85 2.16 2.958(5) 155.7
data_global
_journal_date_recd_electronic     2010-06-04
_journal_date_accepted     2010-06-24
_journal_name_full     'Acta Crystallographica, Section E'
_journal_year     2010
_journal_volume     66
_journal_issue      8
_journal_page_first     m867
_journal_page_last     m867
_journal_paper_category     QM
_journal_coeditor_code     SI2266
_publ_contact_author_name     'Prof. Ting-Guo Kang'
_publ_contact_author_address
;
College of Pharmacy
Liaoning University of Traditional Chinese Medicine
Dalian 116600
China
;
_publ_contact_author_email     lnzyxuliang@eyou.com
_publ_contact_author_fax     +86-411-87586078
_publ_contact_author_phone     +86-411-87586004
_publ_section_title
;
{2-[2-(Carboxymethoxy)phenoxy]acetato}[2,2'-(<i>o</i>-phenylenedioxy)diacetic
acid]sodium 4,4'-bipyridine hemisolvate monohydrate
;
loop_
    _publ_author_name
    _publ_author_footnote
    _publ_author_address
    'Xu, Liang' .
;
College of Pharmacy
Liaoning University of Traditional Chinese Medicine
Dalian 116600
People's Republic of China
;
    'Gu, Li-Yan' .
;
College of Pharmacy
Liaoning University of Traditional Chinese Medicine
Dalian 116600
People's Republic of China
;
    'Yang, Yan-Yun' .
;
College of Pharmacy
Liaoning University of Traditional Chinese Medicine
Dalian 116600
People's Republic of China
;
    'Wang, Bing' .
;
College of Pharmacy
Liaoning University of Traditional Chinese Medicine
Dalian 116600
People's Republic of China
;
    'Kang, Ting-Guo' .
;
College of Pharmacy
Liaoning University of Traditional Chinese Medicine
Dalian 116600
People's Republic of China
;
