# Supplementary material for: {2-[2-(Carb­oxy­meth­oxy)­phen­oxy]acetato}[2,2′-(o-phenyl­enedi­oxy)diacetic acid]sodium 4,4′-bipyridine hemisolvate monohydrate
Source: Acta Crystallogr Sect E Struct Rep Online. 2010 Jul 3;66(Pt 8):m867. doi: 10.1107/S1600536810024797 (PMC3007220; doi:10.1107/S1600536810024797)
Supplement: Supplementary file 2 [file e-66-0m867-Isup2.hkl]

# 
# h,k,l, Fc-squared, Fo-squared, sigma(Fo-squared) and status flag 
# 
data_I
_shelx_title ' hgf4 in P-1' 
_shelx_refln_list_code          4 
_shelx_F_calc_maximum      213.96 
_exptl_crystal_F_000       594.00 
_reflns_d_resolution_high  0.8410 
 
loop_ 
 _symmetry_equiv_pos_as_xyz 
 'x, y, z' 
 '-x, -y, -z' 
 
_cell_length_a     8.4274 
_cell_length_b    13.1349 
_cell_length_c    13.4111 
_cell_angle_alpha 111.084 
_cell_angle_beta  102.029 
_cell_angle_gamma 103.172 
 
_shelx_F_squared_multiplier     1.000 
 
loop_ 
 _refln_index_h 
 _refln_index_k 
 _refln_index_l 
 _refln_F_squared_calc 
 _refln_F_squared_meas 
 _refln_F_squared_sigma 
 _refln_observed_status 
   2   0   0      283.70      425.18      6.46 o 
   3   0   0       74.08       86.78      2.45 o 
   4   0   0       99.38      122.12      4.24 o 
   5   0   0      445.39      435.25      7.81 o 
   6   0   0       16.43       19.69      1.76 o 
   7   0   0       46.89       44.41      2.29 o 
   8   0   0       41.40       34.67      2.23 o 
   9   0   0        0.82       -2.23      7.58 o 
  -9   1   0        5.90        1.78      4.46 o 
  -8   1   0      129.62      114.32      8.89 o 
  -7   1   0       36.40       35.58      1.85 o 
  -6   1   0       36.32       33.07      1.81 o 
  -5   1   0      256.70      286.56      5.80 o 
  -4   1   0     1015.09     1077.64      9.36 o 
  -3   1   0     3941.84     4153.55     80.51 o 
  -2   1   0     3823.09     3079.48     56.17 o 
   1   1   0        1.53       31.90      0.99 o 
   2   1   0      252.01        0.00      0.89 o 
   3   1   0      711.64      755.70     15.96 o 
   4   1   0       51.84       33.59      1.85 o 
   5   1   0        8.43       10.54      1.14 o 
   6   1   0       59.96       70.55      2.22 o 
   7   1   0        5.35        6.56      1.46 o 
   8   1   0       24.40       22.54      2.14 o 
  -9   2   0       19.91       24.97      9.81 o 
  -8   2   0       18.95       15.39      1.22 o 
  -7   2   0       26.62       31.59      2.12 o 
  -6   2   0       26.47       34.33      2.13 o 
  -5   2   0      793.14      671.46      6.51 o 
  -4   2   0     1025.06     1042.77     13.76 o 
  -3   2   0     4893.19     4700.53     42.71 o 
  -2   2   0     8351.11     8086.68     92.95 o 
  -1   2   0      627.42      621.03      5.36 o 
   0   2   0      776.00      347.92      6.69 o 
   1   2   0     7155.07     6248.54    103.59 o 
   2   2   0      401.76      468.90      4.56 o 
   3   2   0     1200.37     1316.30     11.19 o 
   4   2   0        1.96       10.91      1.30 o 
   5   2   0      239.96      249.27      3.12 o 
   6   2   0       21.02       19.31      1.81 o 
   7   2   0        2.77        4.99      2.08 o 
   8   2   0        6.59        9.10      2.78 o 
  -9   3   0       19.65       15.60      5.35 o 
  -8   3   0        0.07        2.67      7.13 o 
  -7   3   0       66.48       80.32      1.66 o 
  -6   3   0      106.65      115.95      8.47 o 
  -5   3   0      869.58      732.94      5.46 o 
  -4   3   0      124.29      150.94      2.69 o 
  -3   3   0      188.80      243.48      4.01 o 
  -2   3   0     1470.81      975.43      8.51 o 
  -1   3   0      322.77      467.73      7.13 o 
   0   3   0       43.71       96.31      2.21 o 
   1   3   0       91.59       39.12      0.97 o 
   2   3   0      207.15      219.72      4.24 o 
   3   3   0      142.20      143.74      4.68 o 
   4   3   0      392.96      385.89      3.97 o 
   5   3   0       43.38       40.59      2.11 o 
   6   3   0       25.14       31.43      2.78 o 
   7   3   0      191.60      180.58      3.83 o 
   8   3   0       94.36       90.54      2.87 o 
  -9   4   0        4.56       -0.45      4.46 o 
  -8   4   0        0.51        3.57      4.46 o 
  -7   4   0      343.89      319.11     13.37 o 
  -6   4   0      160.66      119.33      4.24 o 
  -5   4   0       98.95      133.99      3.00 o 
  -4   4   0     1090.15     1220.24     10.24 o 
  -3   4   0      545.29      610.54      5.46 o 
  -2   4   0      980.98     1014.97      9.46 o 
  -1   4   0      172.23      140.43      2.21 o 
   0   4   0     2572.80     2483.41     23.27 o 
   1   4   0      201.00      208.38      1.99 o 
   2   4   0      266.12      319.30      4.46 o 
   3   4   0     1464.72     1485.80     20.95 o 
   4   4   0      153.13      141.04      2.43 o 
   5   4   0      671.09      689.35      6.32 o 
   6   4   0      166.44      161.55      4.90 o 
   7   4   0       74.58       84.10      4.69 o 
  -9   5   0        1.36       -4.46      5.35 o 
  -8   5   0      456.31      423.97     12.04 o 
  -7   5   0      887.65      933.55     15.23 o 
  -6   5   0      264.35      276.21      2.51 o 
  -5   5   0       33.12       53.80      3.96 o 
  -4   5   0       31.38       30.60      4.46 o 
  -3   5   0     2801.48     2664.96     25.06 o 
  -2   5   0      526.46      487.41      9.81 o 
  -1   5   0     5167.87     5261.70     76.68 o 
   0   5   0       22.69       14.51      1.95 o 
   1   5   0     3412.30     3610.99     32.37 o 
   2   5   0     2749.62       39.68      1.34 o 
   3   5   0       18.72       35.53      2.23 o 
   4   5   0       24.88       36.58      2.23 o 
   5   5   0        6.54        8.23      2.24 o 
   6   5   0       55.68       59.30      2.74 o 
   7   5   0        2.02        2.01      1.92 o 
  -9   6   0        4.75        7.58      8.92 o 
  -8   6   0       14.35       11.59      4.90 o 
  -7   6   0      133.72      159.70      4.02 o 
  -6   6   0       60.94       71.47      1.68 o 
  -5   6   0       24.47       21.41      1.67 o 
  -4   6   0      456.28      451.80      7.36 o 
  -3   6   0      228.93      211.54      4.10 o 
  -2   6   0      277.01      199.51      5.13 o 
  -1   6   0     1517.79     1474.74     13.87 o 
   0   6   0        8.19       11.61      1.89 o 
   1   6   0     1074.74     1127.01     15.60 o 
   2   6   0       83.92       70.44      6.24 o 
   3   6   0      170.78       69.11     58.40 o 
   4   6   0        1.15        0.89      2.01 o 
   5   6   0      327.51      301.10      5.84 o 
   6   6   0      210.21      243.79      4.33 o 
   7   6   0        0.20        1.45      1.89 o 
  -9   7   0       12.63        9.36      9.36 o 
  -8   7   0      186.19      187.24      8.47 o 
  -7   7   0        5.15       11.15      2.31 o 
  -6   7   0        0.32        1.81      0.94 o 
  -5   7   0      272.15      306.86      3.94 o 
  -4   7   0      145.84      110.79      8.69 o 
  -3   7   0      626.69      610.24      7.80 o 
  -2   7   0       77.22       88.31      2.97 o 
  -1   7   0      603.14      628.02     17.39 o 
   0   7   0      188.28      191.08     12.34 o 
   1   7   0       53.88       26.30      3.57 o 
   2   7   0       24.56       17.83      3.57 o 
   3   7   0      199.20      189.02      6.24 o 
   4   7   0      613.00      635.28     12.48 o 
   5   7   0       82.21       83.30      2.82 o 
   6   7   0       14.25       10.78      2.93 o 
  -9   8   0       10.93        9.81      9.36 o 
  -8   8   0       25.29       26.87      2.08 o 
  -7   8   0       31.16       36.88      1.70 o 
  -6   8   0       85.61       92.21      2.31 o 
  -5   8   0      126.25      138.73      2.59 o 
  -4   8   0       31.69       44.02      2.45 o 
  -3   8   0       10.06       12.80      1.89 o 
  -2   8   0      122.13      179.45      5.36 o 
  -1   8   0      792.37      738.07      9.21 o 
   0   8   0       48.51       67.32      4.01 o 
   1   8   0       75.69       85.15      8.02 o 
   2   8   0       28.15       34.77      7.13 o 
   3   8   0        2.95       10.70      6.69 o 
   4   8   0      352.82      349.52     14.27 o 
   5   8   0       16.26       16.16      3.95 o 
  -9   9   0        2.40        3.57      8.92 o 
  -8   9   0       36.95       36.43      3.04 o 
  -7   9   0       43.53       39.01      2.07 o 
  -6   9   0        3.40        3.02      1.30 o 
  -5   9   0        0.32        0.14      1.76 o 
  -4   9   0        0.28        3.79      1.71 o 
  -3   9   0      475.26      481.54      5.11 o 
  -2   9   0      452.23      453.81      8.94 o 
  -1   9   0       63.14       62.26      1.99 o 
   0   9   0      226.54      208.19      6.69 o 
   1   9   0      232.48      232.71      7.13 o 
   2   9   0      893.79      923.27     16.94 o 
   3   9   0       87.85      114.57      6.24 o 
   4   9   0      140.60      130.18      7.13 o 
   5   9   0       24.46       24.38     10.25 o 
  -8  10   0       26.94       25.56      4.90 o 
  -7  10   0       23.79       19.04      3.12 o 
  -6  10   0      310.68      330.17      9.10 o 
  -5  10   0      102.09       97.74      3.07 o 
  -4  10   0      148.96      185.76      5.29 o 
  -3  10   0        4.89       15.50      2.14 o 
  -2  10   0      414.49      445.47      9.01 o 
  -1  10   0        2.03       15.53      1.56 o 
   0  10   0       11.13       13.37      4.46 o 
   1  10   0      259.80      288.89     13.37 o 
   2  10   0        7.05       10.25      4.46 o 
   3  10   0        1.70       -4.01      7.58 o 
   4  10   0       17.36       14.64      4.86 o 
  -8  11   0        4.40        8.47      4.68 o 
  -7  11   0       66.69       55.92      4.06 o 
  -6  11   0       36.99       56.85      3.20 o 
  -5  11   0       56.64       60.75      2.61 o 
  -4  11   0       18.06       18.40      1.83 o 
  -3  11   0        2.53        3.14      1.96 o 
  -2  11   0        8.66       19.58      1.28 o 
  -1  11   0      953.51      954.48     22.29 o 
   0  11   0       11.43       19.17      4.90 o 
   1  11   0      125.27       98.97      6.69 o 
   2  11   0        8.87       11.59      4.90 o 
   3  11   0       53.91       53.94      6.69 o 
  -7  12   0       14.53       14.18      2.78 o 
  -6  12   0       17.43       12.91      2.90 o 
  -5  12   0       33.85       34.41      4.70 o 
  -4  12   0      105.80      112.15      4.38 o 
  -3  12   0      178.91      156.64      4.18 o 
  -2  12   0      166.56      168.60     13.15 o 
  -1  12   0      153.18      181.00      8.02 o 
   0  12   0        5.77        9.81      8.47 o 
   1  12   0        8.38        9.81      5.35 o 
   2  12   0       43.18       26.75      6.24 o 
  -7  13   0        3.14        2.67      4.38 o 
  -6  13   0       53.51       49.26      3.47 o 
  -5  13   0       28.61       31.65      3.23 o 
  -4  13   0       20.51       26.53      6.24 o 
  -3  13   0        0.36        1.60      2.23 o 
  -2  13   0        0.06        1.83      1.56 o 
  -1  13   0       25.99       25.86      5.80 o 
   0  13   0       64.35       61.08      6.69 o 
   1  13   0       10.15        8.02      9.36 o 
  -5  14   0        3.18        1.08      2.48 o 
  -4  14   0        3.34        0.28      2.83 o 
  -3  14   0        8.17        5.13      2.54 o 
  -2  14   0       60.57       64.20      6.69 o 
  -1  14   0      111.32      103.87     12.93 o 
   0 -14   1        4.62        9.36      9.81 o 
   1 -14   1        9.73        4.46      4.90 o 
   2 -14   1       21.13       25.41      5.80 o 
   3 -14   1        0.11        1.96      2.45 o 
   4 -14   1       16.45       12.96      3.84 o 
   5 -14   1        9.79        8.00      2.46 o 
   6 -14   1       15.83        7.86      3.44 o 
  -1 -13   1        0.14        0.89      4.90 o 
   0 -13   1       40.39       40.12      6.24 o 
   1 -13   1       96.16       77.13     10.70 o 
   2 -13   1        5.86        3.98      1.28 o 
   3 -13   1        4.26        4.33      2.48 o 
   4 -13   1        0.59        3.39      3.38 o 
   5 -13   1       14.84       11.35      3.21 o 
   6 -13   1        7.36        6.48      3.30 o 
   7 -13   1        0.03        1.58      3.11 o 
  -3 -12   1        4.93        2.07      4.52 o 
  -2 -12   1       22.72       24.52      5.80 o 
  -1 -12   1       12.80        7.13      8.47 o 
   0 -12   1       31.00       31.21      8.92 o 
   1 -12   1       20.30       24.07      4.90 o 
   2 -12   1        7.98       10.86      2.13 o 
   3 -12   1      210.24      214.02      9.81 o 
   4 -12   1      169.35      193.80      4.39 o 
   5 -12   1        0.91        4.19      2.63 o 
   6 -12   1       36.53       30.52      3.53 o 
   7 -12   1       29.04       37.26     11.37 o 
  -4 -11   1       17.99       18.29      5.10 o 
  -3 -11   1        5.64        1.78      4.46 o 
  -2 -11   1       69.74       82.92      6.69 o 
  -1 -11   1       70.97       83.37      6.24 o 
   0 -11   1      164.55      183.23      7.13 o 
   1 -11   1        1.39        6.69      6.69 o 
   2 -11   1      257.27      223.17     14.27 o 
   3 -11   1       83.54       70.23      2.29 o 
   4 -11   1      193.25      192.89      5.77 o 
   5 -11   1      284.57      244.40      4.56 o 
   6 -11   1       46.79       56.59      9.58 o 
   7 -11   1       91.91      109.27      5.39 o 
   8 -11   1        1.77        1.89      2.56 o 
  -4 -10   1        1.37       -2.12      4.68 o 
  -3 -10   1       11.49       17.83      8.47 o 
  -2 -10   1      391.41      423.52     10.70 o 
  -1 -10   1       72.88       93.62      9.81 o 
   0 -10   1      477.40      506.00     15.16 o 
   1 -10   1      477.08      431.23     18.06 o 
   2 -10   1       66.36       85.42      3.34 o 
   3 -10   1      279.76      277.53      4.18 o 
   4 -10   1        7.11       10.77      2.35 o 
   5 -10   1       92.94       83.72      3.12 o 
   6 -10   1        4.21        6.91      2.52 o 
   7 -10   1       12.05        6.87      7.13 o 
   8 -10   1       27.70       30.74      3.34 o 
  -5  -9   1       42.36       46.19      5.19 o 
  -4  -9   1      434.86      382.43      8.47 o 
  -3  -9   1      188.82      183.67      7.13 o 
  -2  -9   1      315.23      304.49      8.47 o 
  -1  -9   1      407.85      404.80      9.36 o 
   0  -9   1       62.78       61.97      4.46 o 
   1  -9   1        1.67        7.13      1.23 o 
   2  -9   1        9.84       15.55      2.39 o 
   3  -9   1      257.08      256.86     10.25 o 
   4  -9   1       12.16        7.95      5.17 o 
   5  -9   1      126.26      116.37      4.70 o 
   6  -9   1        0.48       -0.24      2.67 o 
   7  -9   1        0.89        4.63      1.63 o 
   8  -9   1       54.79       57.51      6.24 o 
   9  -9   1        6.22        6.69      5.80 o 
  -6  -8   1       83.35       76.38      5.53 o 
  -5  -8   1       43.04       39.77      3.74 o 
  -4  -8   1      158.38      173.61      6.18 o 
  -3  -8   1      262.32      245.20      7.58 o 
  -2  -8   1       61.70       61.52      4.46 o 
  -1  -8   1        3.48       15.60      5.80 o 
   0  -8   1       22.55       24.07      3.12 o 
   1  -8   1      319.67      379.91      4.68 o 
   2  -8   1       68.58       77.25      3.04 o 
   3  -8   1      790.08      759.43      7.93 o 
   4  -8   1        1.20        5.40      1.14 o 
   5  -8   1      200.09      227.19      3.13 o 
   6  -8   1        7.82       14.88      2.23 o 
   7  -8   1       25.16       42.21      7.58 o 
   8  -8   1       10.96        3.12      4.90 o 
   9  -8   1        5.20       10.70      5.80 o 
  -6  -7   1       94.05       98.37      2.77 o 
  -5  -7   1        3.75       12.59      2.39 o 
  -4  -7   1       14.70       14.51      1.79 o 
  -3  -7   1        9.04        4.90      3.12 o 
  -2  -7   1       67.82       53.50      6.24 o 
  -1  -7   1       88.14      102.98      4.01 o 
   0  -7   1      494.30      556.82      8.92 o 
   1  -7   1     1543.93     1583.33     16.05 o 
   2  -7   1       43.49       51.66      1.44 o 
   3  -7   1        0.09        6.62      1.35 o 
   4  -7   1      203.48      220.92      3.09 o 
   5  -7   1        4.22        5.99      1.12 o 
   6  -7   1      280.33      244.02      5.35 o 
   7  -7   1      138.35      136.86      6.69 o 
   8  -7   1      168.83      159.60      8.02 o 
   9  -7   1       39.27       49.48      6.69 o 
  -7  -6   1        0.03        0.37      2.29 o 
  -6  -6   1       20.44       15.71      3.29 o 
  -5  -6   1      110.63      117.48      3.37 o 
  -4  -6   1      160.44      166.66      3.66 o 
  -3  -6   1     1001.56     1030.88      9.30 o 
  -2  -6   1       95.06      118.59      4.46 o 
  -1  -6   1      530.99      541.21      8.47 o 
   0  -6   1       30.08       52.16      4.90 o 
   1  -6   1       12.54       22.96      2.45 o 
   2  -6   1        1.65       18.42      1.18 o 
   3  -6   1      640.98      752.61      6.09 o 
   4  -6   1      372.37      369.84      3.85 o 
   5  -6   1      114.58      127.14      1.97 o 
   6  -6   1       78.71       59.39      3.79 o 
   7  -6   1      630.25      572.42     18.72 o 
   8  -6   1        1.87       14.27      4.90 o 
   9  -6   1        3.33        5.35      9.36 o 
  -7  -5   1       84.90       84.01      3.71 o 
  -6  -5   1       91.91       93.79      2.88 o 
  -5  -5   1      379.42      388.94      4.80 o 
  -4  -5   1      261.34      297.55      4.67 o 
  -3  -5   1       10.49       13.35      1.78 o 
  -2  -5   1      319.84      316.21      3.04 o 
  -1  -5   1      294.41      356.20      8.47 o 
   0  -5   1       27.22       48.79      2.90 o 
   1  -5   1        3.44        3.12      1.03 o 
   2  -5   1      928.94     1076.09      8.64 o 
   3  -5   1       22.04       35.48      3.00 o 
   4  -5   1      118.09      151.36      1.85 o 
   5  -5   1       93.19      108.23      3.49 o 
   6  -5   1       17.90        8.92      4.01 o 
   7  -5   1       47.96       38.79      9.36 o 
   8  -5   1       58.36       79.35      6.69 o 
   9  -5   1        0.42       -2.67      8.92 o 
  -8  -4   1       24.90       31.38      4.90 o 
  -7  -4   1      192.81      194.96      4.66 o 
  -6  -4   1      112.05      114.60      4.30 o 
  -5  -4   1       11.05        9.73      1.68 o 
  -4  -4   1        5.57       12.55      1.30 o 
  -3  -4   1     1412.82     1465.24     11.41 o 
  -2  -4   1      384.99      400.24      3.86 o 
  -1  -4   1       59.07      101.64      4.90 o 
   0  -4   1      181.75      273.52     13.15 o 
   1  -4   1      293.42      287.05      4.24 o 
   2  -4   1     2132.21     1783.27     20.81 o 
   3  -4   1      184.53      191.01      3.20 o 
   4  -4   1      342.29      321.44      4.62 o 
   5  -4   1      496.67      474.34      9.36 o 
   6  -4   1       15.69       16.49      4.01 o 
   7  -4   1       89.41       95.40      6.24 o 
   8  -4   1        2.20        2.67      4.46 o 
   9  -4   1        1.01       -1.78      4.90 o 
  -8  -3   1        2.86        7.04      2.54 o 
  -7  -3   1       99.49      103.60      3.64 o 
  -6  -3   1       89.04       91.78      3.07 o 
  -5  -3   1       27.59       30.77      1.85 o 
  -4  -3   1      181.11      191.83      2.60 o 
  -3  -3   1       36.80       59.76      2.63 o 
  -2  -3   1      908.15      892.51      9.36 o 
  -1  -3   1      875.39      736.03      7.13 o 
   0  -3   1      282.97      256.17      7.58 o 
   1  -3   1     1654.61     1353.13     53.72 o 
   2  -3   1      496.80      374.55      6.43 o 
   3  -3   1       93.39      166.53      5.83 o 
   4  -3   1     1586.56     1659.31     22.74 o 
   5  -3   1      472.20      476.13      9.36 o 
   6  -3   1       35.29       23.18      7.13 o 
   7  -3   1      221.19      177.43      7.58 o 
   8  -3   1        5.87        4.46      8.02 o 
   9  -3   1       17.21       12.48      5.35 o 
  -8  -2   1        8.46        8.16      2.03 o 
  -7  -2   1       28.84       27.75      3.00 o 
  -6  -2   1       11.46       14.76      2.03 o 
  -5  -2   1      139.80      150.46      5.80 o 
  -4  -2   1      351.30      339.10      3.93 o 
  -3  -2   1       44.37       24.06      2.67 o 
  -2  -2   1       44.94       41.01      2.67 o 
  -1  -2   1      252.23       99.86      3.12 o 
   0  -2   1     3706.48     4285.38     36.41 o 
   1  -2   1      457.41      179.47      1.30 o 
   2  -2   1    45777.39    45880.32  12802.92 o 
   3  -2   1     4468.27     4354.68     60.18 o 
   4  -2   1     1364.89     1290.46     18.04 o 
   5  -2   1       62.81       63.36      2.85 o 
   6  -2   1       93.60       98.35      1.23 o 
   7  -2   1       24.99       22.49      0.99 o 
   8  -2   1       26.42       17.83      4.90 o 
   9  -2   1        3.97        0.45      7.58 o 
  -9  -1   1        4.62        3.22      2.36 o 
  -8  -1   1       51.20       55.31      3.37 o 
  -7  -1   1        0.21        2.76      1.53 o 
  -6  -1   1      238.15      244.30      4.82 o 
  -5  -1   1      683.12      677.05      7.86 o 
  -4  -1   1      216.80      248.04      9.58 o 
  -3  -1   1       80.69       42.80      2.23 o 
  -2  -1   1        1.76       20.45      1.39 o 
  -1  -1   1     3639.49     4006.24     36.09 o 
   1  -1   1      137.71      167.85      1.89 o 
   2  -1   1     7180.76     6676.29     85.44 o 
   3  -1   1      845.98      809.50      6.01 o 
   4  -1   1       90.91       79.31      3.48 o 
   5  -1   1       48.02       55.75      2.21 o 
   6  -1   1      101.94      116.43      2.26 o 
   7  -1   1      128.93      108.97      2.69 o 
   8  -1   1       30.34       29.29      3.23 o 
   9  -1   1        0.28        1.34      4.46 o 
  -9   0   1        9.49        8.29      2.16 o 
  -8   0   1        1.05        1.77      1.81 o 
  -7   0   1       17.24       23.83      3.09 o 
  -6   0   1       25.78       28.43      3.12 o 
  -5   0   1      320.11      345.98      6.69 o 
  -4   0   1      560.24      633.28      7.36 o 
  -3   0   1      889.53      862.02     15.16 o 
  -2   0   1      232.99      259.56      7.58 o 
   1   0   1      625.57      678.87      3.73 o 
   2   0   1     1959.47     1375.26      9.42 o 
   3   0   1      128.38       88.45      5.57 o 
   4   0   1      513.08      476.87      3.67 o 
   5   0   1       11.66       30.14      1.34 o 
   6   0   1       35.81       29.19      1.76 o 
   7   0   1       18.96       26.95      2.23 o 
   8   0   1       36.13       37.46      3.15 o 
  -9   1   1      116.84       95.47      6.71 o 
  -8   1   1      212.36      219.33      4.62 o 
  -7   1   1       37.15       37.63      2.15 o 
  -6   1   1       99.83      101.27      3.59 o 
  -5   1   1       37.18       52.78      1.85 o 
  -4   1   1       92.37      115.86      1.89 o 
  -3   1   1     3706.55     3015.91     65.98 o 
  -2   1   1      207.87       96.42      1.89 o 
  -1   1   1        3.91       15.17      0.95 o 
   1   1   1     3191.40     2287.94     13.74 o 
   2   1   1       10.07       15.31      1.27 o 
   3   1   1      387.25      384.29      4.94 o 
   4   1   1      144.24      163.08      2.92 o 
   5   1   1      149.44      173.87      4.10 o 
   6   1   1        0.41        3.09      1.34 o 
   7   1   1       67.38       62.74      2.74 o 
   8   1   1        1.02        1.84      2.03 o 
  -9   2   1       13.29       15.16      9.36 o 
  -8   2   1       28.96       26.02      1.83 o 
  -7   2   1      254.18      239.77      3.59 o 
  -6   2   1      224.03      194.50      3.23 o 
  -5   2   1      252.97      246.34      2.90 o 
  -4   2   1       27.71       55.11      1.48 o 
  -3   2   1     1488.92     1489.90     18.06 o 
  -2   2   1      731.12      410.76      3.61 o 
  -1   2   1      499.18      484.94     10.70 o 
   0   2   1     1148.08     1070.98     19.84 o 
   1   2   1      160.23      175.63      1.78 o 
   2   2   1       15.11       37.99      1.97 o 
   3   2   1     1339.59     1288.65      9.48 o 
   4   2   1       23.54       11.51      2.45 o 
   5   2   1      386.54      373.33      7.51 o 
   6   2   1      214.54      215.48      4.37 o 
   7   2   1       50.81       63.64      6.38 o 
   8   2   1       26.80       23.81      3.40 o 
  -9   3   1        0.25        1.78      4.90 o 
  -8   3   1      159.76      141.80      5.35 o 
  -7   3   1       17.25       11.58      2.45 o 
  -6   3   1       18.98       26.99      1.57 o 
  -5   3   1      670.37      716.85     10.70 o 
  -4   3   1      317.47      308.36      3.61 o 
  -3   3   1      107.61       94.99      1.81 o 
  -2   3   1     2270.42     2168.57     30.32 o 
  -1   3   1      491.23      251.41     12.93 o 
   0   3   1      160.89      107.95      3.79 o 
   1   3   1      684.13      810.21      8.16 o 
   2   3   1        1.10        3.33      1.42 o 
   3   3   1      616.40      675.09      7.80 o 
   4   3   1      745.29      786.57      8.56 o 
   5   3   1      151.10      149.16      3.84 o 
   6   3   1        0.30        8.20      1.76 o 
   7   3   1      105.87      103.15      3.60 o 
   8   3   1        6.40        6.28      2.45 o 
  -9   4   1       25.95       27.64      6.24 o 
  -8   4   1        7.24       16.39      2.90 o 
  -7   4   1       36.63       62.94      4.68 o 
  -6   4   1       19.33       20.14      1.71 o 
  -5   4   1       76.12       87.47      2.35 o 
  -4   4   1        5.69       23.55      1.39 o 
  -3   4   1        5.05       31.32      1.55 o 
  -2   4   1       50.09       69.10      2.84 o 
  -1   4   1     1054.66     1106.06      9.77 o 
   0   4   1      196.30      121.14      3.93 o 
   1   4   1     2015.91     1975.34     21.03 o 
   2   4   1       56.29       71.75      2.52 o 
   3   4   1      167.89      173.07      5.35 o 
   4   4   1        5.16        1.95      1.63 o 
   5   4   1        0.02        1.17      1.57 o 
   6   4   1        4.12        1.15      2.08 o 
   7   4   1       10.88       19.17      2.06 o 
  -9   5   1        5.38        5.35      5.35 o 
  -8   5   1       66.72       53.65      5.43 o 
  -7   5   1        0.03       16.30      2.48 o 
  -6   5   1      345.96      338.37      4.25 o 
  -5   5   1      196.10      205.64      2.88 o 
  -4   5   1        0.13        0.00      1.15 o 
  -3   5   1      793.01      773.51     18.50 o 
  -2   5   1      640.59      548.53     16.05 o 
  -1   5   1     5703.45     5725.55     58.63 o 
   0   5   1       11.41       17.16      2.29 o 
   1   5   1       73.56       57.93      1.99 o 
   2   5   1     1058.86     1063.86     15.60 o 
   3   5   1       14.39       28.53      1.78 o 
   4   5   1      109.19      103.97      6.69 o 
   5   5   1       27.95       26.33      1.89 o 
   6   5   1       14.51       16.94      2.29 o 
   7   5   1       83.82       77.31      4.68 o 
  -9   6   1        2.51        4.01      8.47 o 
  -8   6   1       37.43       37.16      1.85 o 
  -7   6   1      113.80      119.83      3.59 o 
  -6   6   1        7.05        5.57      1.89 o 
  -5   6   1       90.01       83.64      2.23 o 
  -4   6   1      276.64      297.83      8.69 o 
  -3   6   1       94.42      143.79      2.52 o 
  -2   6   1      811.37      879.81     23.18 o 
  -1   6   1     1425.33     1480.67     21.18 o 
   0   6   1        4.43        3.85      1.71 o 
   1   6   1      113.56      102.95      1.75 o 
   2   6   1       10.09        9.86      1.55 o 
   3   6   1       13.32       15.16      3.57 o 
   4   6   1       62.88       53.79     30.98 o 
   5   6   1      209.97      212.75      5.86 o 
   6   6   1       28.68       30.73      4.72 o 
  -9   7   1        2.78       13.37      9.36 o 
  -8   7   1       48.30       47.92      2.79 o 
  -7   7   1        1.72        2.42      1.32 o 
  -6   7   1      245.92      231.51      5.13 o 
  -5   7   1      249.32      259.72      4.46 o 
  -4   7   1      276.53      224.62      4.68 o 
  -3   7   1      669.10      598.72      6.30 o 
  -2   7   1       85.09      110.76      3.38 o 
  -1   7   1      310.12      345.31      6.94 o 
   0   7   1      233.63      185.91      4.52 o 
   1   7   1       49.23       53.90      2.83 o 
   2   7   1      988.97      958.05     15.60 o 
   3   7   1       15.84       17.39      4.01 o 
   4   7   1      747.25      764.12     19.17 o 
   5   7   1        5.28        1.81      2.67 o 
   6   7   1      153.28      129.62      5.80 o 
  -9   8   1       72.11       85.60     12.48 o 
  -8   8   1       10.09        5.00      2.39 o 
  -7   8   1        3.54        4.46      1.65 o 
  -6   8   1      124.90      120.39      2.67 o 
  -5   8   1        0.45        1.13      1.89 o 
  -4   8   1      168.13      195.97      4.12 o 
  -3   8   1       44.03       40.13      2.21 o 
  -2   8   1      353.87      401.80      6.51 o 
  -1   8   1      156.95      178.56      4.10 o 
   0   8   1      118.52      114.06      1.90 o 
   1   8   1       92.26       80.25      1.30 o 
   2   8   1       32.54       40.57      8.02 o 
   3   8   1       69.71       84.26      9.36 o 
   4   8   1       45.27       53.94      5.35 o 
   5   8   1        9.08       10.30      3.30 o 
  -9   9   1       24.04       20.51     10.25 o 
  -8   9   1        0.14        3.48      1.68 o 
  -7   9   1      119.69      125.38      4.44 o 
  -6   9   1       27.61       29.49      1.98 o 
  -5   9   1        0.45        0.22      1.58 o 
  -4   9   1        0.03        2.90      1.89 o 
  -3   9   1      198.28      204.09      4.86 o 
  -2   9   1       95.02       96.84      3.47 o 
  -1   9   1        8.10        8.77      3.04 o 
   0   9   1      653.40      645.83     20.84 o 
   1   9   1      497.71      514.47     11.15 o 
   2   9   1      148.31      154.70      7.13 o 
   3   9   1       36.74       46.36      5.35 o 
   4   9   1        0.83        6.24      4.46 o 
  -8  10   1       13.10       10.27      2.62 o 
  -7  10   1       48.81       52.85      3.73 o 
  -6  10   1       65.75       64.09      7.12 o 
  -5  10   1       68.70       85.64      8.92 o 
  -4  10   1      397.60      394.21      8.02 o 
  -3  10   1       83.26       77.43      3.47 o 
  -2  10   1      119.84      122.75      6.69 o 
  -1  10   1      147.33      162.28      6.02 o 
   0  10   1      101.62       90.05      5.80 o 
   1  10   1      140.89      181.44     12.04 o 
   2  10   1      117.89      100.75      6.69 o 
   3  10   1       41.72       46.81     10.25 o 
   4  10   1       30.60        4.46      8.47 o 
  -8  11   1       36.48       29.59      4.14 o 
  -7  11   1        8.63        5.36      2.27 o 
  -6  11   1        8.26        5.35      2.21 o 
  -5  11   1       22.51       25.63      3.73 o 
  -4  11   1      300.95      313.79      4.72 o 
  -3  11   1      232.14      242.68      6.34 o 
  -2  11   1      227.08      211.41      2.97 o 
  -1  11   1       38.73       34.46      4.17 o 
   0  11   1       24.10       29.42      5.35 o 
   1  11   1       21.87       17.39      5.35 o 
   2  11   1       49.57       51.27      6.24 o 
   3  11   1      103.21      125.27      8.02 o 
  -7  12   1        9.22        7.67      2.08 o 
  -6  12   1       49.63       58.87      3.05 o 
  -5  12   1        2.57        2.85      2.24 o 
  -4  12   1      180.27      150.60      6.60 o 
  -3  12   1       94.52       90.40      4.49 o 
  -2  12   1        3.14        6.91      1.82 o 
  -1  12   1       38.95       64.64     10.25 o 
   0  12   1       85.30       87.82      7.13 o 
   1  12   1       72.52       86.93      7.58 o 
  -6  13   1       20.62       11.41      2.72 o 
  -5  13   1       22.99       21.88      2.43 o 
  -4  13   1       28.79       18.26      7.88 o 
  -3  13   1        0.30        0.21      1.63 o 
  -2  13   1        9.38        1.92      1.32 o 
  -1  13   1       23.45       31.21      6.24 o 
   0  13   1        4.91       12.48      9.81 o 
  -4  14   1        2.74        4.15      3.11 o 
  -3  14   1        3.88       11.15      5.35 o 
  -2  14   1       60.62       84.26     12.48 o 
   2 -15   2       34.21       36.56      6.24 o 
   3 -15   2      100.57       94.07     11.15 o 
   4 -15   2        0.09       -2.23      3.79 o 
   0 -14   2       27.04       32.54     10.25 o 
   1 -14   2        6.00        3.12      4.90 o 
   2 -14   2       28.75       26.75      8.92 o 
   3 -14   2        3.03        9.19      3.34 o 
   4 -14   2       20.76       17.17      3.15 o 
   5 -14   2       26.40       41.13      2.98 o 
   6 -14   2        8.79        4.90      4.25 o 
  -2 -13   2       32.54       33.06      4.70 o 
  -1 -13   2        3.26        4.46      4.90 o 
   0 -13   2        0.00        4.46      4.90 o 
   1 -13   2        4.05        0.00      6.69 o 
   2 -13   2      140.62      121.07     19.17 o 
   3 -13   2        0.03        1.19      1.59 o 
   4 -13   2       65.72       54.52      4.90 o 
   5 -13   2        2.50        1.44      2.63 o 
   6 -13   2       30.47       32.31      2.90 o 
   7 -13   2       26.05       17.11      3.34 o 
  -3 -12   2       10.16        8.92     10.25 o 
  -2 -12   2       20.44       21.31      5.19 o 
  -1 -12   2       29.35       28.53      9.36 o 
   0 -12   2      365.88      383.84     10.25 o 
   1 -12   2       33.53       30.76      4.90 o 
   2 -12   2       54.26       51.44      2.55 o 
   3 -12   2      261.14      265.25      4.49 o 
   4 -12   2       43.61       42.99      4.68 o 
   5 -12   2       41.66       41.26      2.67 o 
   6 -12   2        7.41        8.47      2.48 o 
   7 -12   2       23.33       21.61      5.13 o 
  -4 -11   2       17.31       18.72      4.25 o 
  -3 -11   2        8.78       12.73      3.61 o 
  -2 -11   2      255.88      211.76      8.47 o 
  -1 -11   2      377.67      408.81     10.70 o 
   0 -11   2      246.89      251.88      8.02 o 
   1 -11   2      210.36      203.74     11.15 o 
   2 -11   2        0.77        3.25      1.23 o 
   3 -11   2       40.33       48.04      2.98 o 
   4 -11   2       26.22       27.29      3.61 o 
   5 -11   2       82.78      101.06      3.57 o 
   6 -11   2       60.81       57.68      4.45 o 
   7 -11   2       16.75        8.51      2.14 o 
   8 -11   2        8.92        3.57      4.90 o 
  -5 -10   2       24.59       24.65      4.46 o 
  -4 -10   2       32.29       32.20      5.19 o 
  -3 -10   2       37.98       27.29      4.78 o 
  -2 -10   2      456.66      442.24     10.70 o 
  -1 -10   2      865.17      857.29     20.51 o 
   0 -10   2       26.84       20.95      6.69 o 
   1 -10   2      178.01      186.88     15.38 o 
   2 -10   2        1.15        1.26      1.71 o 
   3 -10   2      169.92      183.55      3.21 o 
   4 -10   2       64.78       69.05      2.97 o 
   5 -10   2      201.85      196.16      8.25 o 
   6 -10   2        3.85        6.51      2.35 o 
   7 -10   2        9.19       13.53      1.84 o 
   8 -10   2       65.99       80.25     11.59 o 
  -5  -9   2        0.11        2.49      4.04 o 
  -4  -9   2      334.05      333.32      9.81 o 
  -3  -9   2       28.03       36.02      4.68 o 
  -2  -9   2       65.30       68.21      5.35 o 
  -1  -9   2        0.00        4.46      3.57 o 
   0  -9   2       36.31       29.42      3.57 o 
   1  -9   2      311.08      296.89     11.59 o 
   2  -9   2       10.82       31.70      6.69 o 
   3  -9   2       18.54       20.06      2.98 o 
   4  -9   2      163.01      160.38      9.14 o 
   5  -9   2      118.39      112.82      5.13 o 
   6  -9   2       81.03       64.20      5.80 o 
   7  -9   2        6.94        7.99      0.93 o 
   8  -9   2       28.92       17.83      9.36 o 
   9  -9   2       12.44       13.37      6.24 o 
  -6  -8   2        1.55        6.26      3.30 o 
  -5  -8   2       39.46       37.15      5.11 o 
  -4  -8   2       61.23       61.06      4.78 o 
  -3  -8   2      225.34      230.26      5.01 o 
  -2  -8   2        3.57        6.24      3.57 o 
  -1  -8   2       55.82       57.51      4.01 o 
   0  -8   2      553.82      478.35     11.59 o 
   1  -8   2      214.33      220.82      4.46 o 
   2  -8   2       30.65       27.92      1.48 o 
   3  -8   2      221.45      244.05      4.01 o 
   4  -8   2       95.05       98.87      2.23 o 
   5  -8   2        2.48        8.29      3.57 o 
   6  -8   2      119.20      105.69      8.02 o 
   7  -8   2       61.36       65.53      5.80 o 
   8  -8   2        0.94        4.01      8.47 o 
   9  -8   2        0.39        0.00      4.90 o 
  -7  -7   2        6.29        1.60      2.69 o 
  -6  -7   2       16.31       24.72      3.32 o 
  -5  -7   2       10.41       12.31      2.16 o 
  -4  -7   2       69.88       64.81      2.11 o 
  -3  -7   2      417.57      430.88      8.35 o 
  -2  -7   2        7.12       13.37      3.12 o 
  -1  -7   2      376.22      419.95      7.58 o 
   0  -7   2      207.82      254.56      5.35 o 
   1  -7   2      309.70      352.42      4.52 o 
   2  -7   2      591.17      665.58     12.93 o 
   3  -7   2        5.40        9.18      1.71 o 
   4  -7   2      196.96      232.71      3.74 o 
   5  -7   2        4.75        8.09      1.55 o 
   6  -7   2      126.15      190.81      7.58 o 
   7  -7   2        3.07       14.27      4.90 o 
   8  -7   2      115.17      106.10      7.58 o 
   9  -7   2       40.16       25.41      6.69 o 
  -7  -6   2        0.58        1.76      2.04 o 
  -6  -6   2       49.79       58.99      2.91 o 
  -5  -6   2       60.49       52.75      2.85 o 
  -4  -6   2        0.07        2.55      1.17 o 
  -3  -6   2      156.74      135.10      2.53 o 
  -2  -6   2       49.31       69.64      2.01 o 
  -1  -6   2      589.85      726.67     13.37 o 
   0  -6   2     1287.33     1249.61     16.49 o 
   1  -6   2      459.12      543.21      5.77 o 
   2  -6   2      197.22      200.32      4.46 o 
   3  -6   2      337.76      387.51      6.24 o 
   4  -6   2      526.92      535.61      6.02 o 
   5  -6   2        8.78        6.87      0.99 o 
   6  -6   2       34.86       24.52      4.46 o 
   7  -6   2       48.69       26.30      9.36 o 
   8  -6   2       15.31       10.70      5.35 o 
   9  -6   2       17.88       25.41     11.15 o 
  -8  -5   2       20.16       18.61      2.97 o 
  -7  -5   2       55.75       59.11      2.60 o 
  -6  -5   2       49.90       47.70      2.39 o 
  -5  -5   2      129.97      151.83      3.65 o 
  -4  -5   2      125.57      128.54      3.82 o 
  -3  -5   2       76.91       66.56      3.12 o 
  -2  -5   2       13.42       26.47      1.78 o 
  -1  -5   2     1033.51        0.45      1.78 o 
   0  -5   2       97.47      108.56      1.55 o 
   1  -5   2       14.47        7.03      1.08 o 
   2  -5   2      494.94      579.08     11.37 o 
   3  -5   2       39.78       56.17      1.23 o 
   4  -5   2      138.89      144.08      1.77 o 
   5  -5   2       29.86       23.63      3.57 o 
   6  -5   2        8.24       13.37      4.01 o 
   7  -5   2      481.95      494.40     17.83 o 
   8  -5   2       12.55       11.15      5.35 o 
   9  -5   2        7.71        5.80      9.36 o 
  -8  -4   2       20.41       13.25      3.59 o 
  -7  -4   2      264.98      251.79      6.12 o 
  -6  -4   2       46.83       51.44      2.54 o 
  -5  -4   2       30.05       26.44      3.65 o 
  -4  -4   2       70.02       59.10      7.36 o 
  -3  -4   2      523.22      500.09      5.57 o 
  -2  -4   2     1476.80     1624.53     21.40 o 
  -1  -4   2      406.67      540.32      8.02 o 
   0  -4   2     3594.93     3595.02     43.69 o 
   1  -4   2     2982.30     2303.63     19.97 o 
   2  -4   2        2.02       31.00      1.47 o 
   3  -4   2      434.12      470.35      8.73 o 
   4  -4   2     9690.03     9368.71    154.25 o 
   5  -4   2      213.40      201.95      6.24 o 
   6  -4   2       65.34       68.65      8.47 o 
   7  -4   2       16.22       17.83      4.90 o 
   8  -4   2       67.65       66.43     10.70 o 
   9  -4   2        0.81        3.57      5.35 o 
  -8  -3   2       26.73       27.74      3.73 o 
  -7  -3   2       11.07       12.56      2.40 o 
  -6  -3   2       32.19       30.24      2.75 o 
  -5  -3   2       15.45       23.63      6.91 o 
  -4  -3   2      238.52      263.32      3.95 o 
  -3  -3   2      302.76      319.65      8.02 o 
  -2  -3   2     1053.57      752.97     10.25 o 
  -1  -3   2      558.09      426.20      9.81 o 
   0  -3   2      190.20      134.89      2.35 o 
   1  -3   2       60.30       59.50      1.71 o 
   2  -3   2     2214.74     2212.73     30.89 o 
   3  -3   2      110.32      107.76      5.13 o 
   4  -3   2     1456.84     1441.31     24.07 o 
   5  -3   2     1368.15     1415.89     25.41 o 
   6  -3   2       15.40       25.86      4.46 o 
   7  -3   2      194.63      188.13      7.58 o 
   8  -3   2       15.24       20.06      5.35 o 
   9  -3   2        7.16       -0.89      4.90 o 
  -9  -2   2       43.22       57.09      4.70 o 
  -8  -2   2        0.92        1.63      1.74 o 
  -7  -2   2        4.80        3.97      1.68 o 
  -6  -2   2        3.71        3.68      2.29 o 
  -5  -2   2      204.30      194.66      6.24 o 
  -4  -2   2       96.59      117.25      3.57 o 
  -3  -2   2        9.61        7.93      1.39 o 
  -2  -2   2        3.21       15.48      3.79 o 
  -1  -2   2     3339.33     3447.19     31.36 o 
   0  -2   2     1228.27     1231.17      8.25 o 
   1  -2   2     3588.42     4111.90     35.84 o 
   2  -2   2     4609.61     4586.33     51.41 o 
   3  -2   2     4175.17     4162.93     40.81 o 
   4  -2   2       68.34      115.46      4.46 o 
   5  -2   2      259.58      216.36      7.07 o 
   6  -2   2       12.13       13.37      6.69 o 
   7  -2   2        6.02        7.13      4.01 o 
   8  -2   2        0.12        3.57      4.46 o 
   9  -2   2        7.50        6.69      8.92 o 
  -9  -1   2       23.72       13.92      2.27 o 
  -8  -1   2       28.83       29.71      1.88 o 
  -7  -1   2      241.55      252.34      4.50 o 
  -6  -1   2      408.90      423.78     11.59 o 
  -5  -1   2      249.73      282.20      5.35 o 
  -4  -1   2      276.31      345.83      4.60 o 
  -3  -1   2       27.10       27.87      4.24 o 
  -2  -1   2      576.00      304.94      3.78 o 
  -1  -1   2     1063.72      720.67      6.30 o 
   0  -1   2      274.58      523.29      4.82 o 
   1  -1   2      174.84      282.17      3.29 o 
   2  -1   2      947.14      792.42      7.91 o 
   3  -1   2      116.94       94.39      1.42 o 
   4  -1   2       50.18       60.29      1.67 o 
   5  -1   2      360.30      361.60      3.42 o 
   6  -1   2       38.22       48.25      3.07 o 
   7  -1   2      274.68      261.03      2.89 o 
   8  -1   2        2.33        2.63      2.67 o 
  -9   0   2        4.42        4.09      1.89 o 
  -8   0   2        2.77        0.25      3.57 o 
  -7   0   2      223.48      211.65      8.47 o 
  -6   0   2       52.42       58.39      6.46 o 
  -5   0   2     1487.84     1564.29     44.58 o 
  -4   0   2      740.35      746.63      7.28 o 
  -3   0   2        0.29       27.98      2.67 o 
  -2   0   2     2239.94     1868.92     16.94 o 
  -1   0   2     2073.28     1937.28     16.67 o 
   0   0   2       75.80       61.31      1.26 o 
   1   0   2     1603.12     1473.32     14.86 o 
   2   0   2       75.23      102.27      1.80 o 
   3   0   2      696.47      829.21      9.67 o 
   4   0   2        7.50        6.64      1.32 o 
   5   0   2      349.25      364.21      5.67 o 
   6   0   2      109.38      101.38      1.85 o 
   7   0   2        5.05        9.11      1.03 o 
   8   0   2       11.30        9.94      1.85 o 
  -9   1   2       30.45       27.33      4.34 o 
  -8   1   2      553.29      533.43      8.24 o 
  -7   1   2        1.59        2.97      1.59 o 
  -6   1   2       29.97       29.01      4.01 o 
  -5   1   2      419.45      411.95      5.36 o 
  -4   1   2      166.89      152.02      2.56 o 
  -3   1   2     3138.03     2991.63     85.37 o 
  -2   1   2      254.51      358.31      4.28 o 
  -1   1   2      781.84      868.54      7.81 o 
   0   1   2     1178.12     1251.01     10.24 o 
   1   1   2        5.53        9.67      0.89 o 
   2   1   2       31.31       13.46      0.76 o 
   3   1   2      537.69      575.59      4.73 o 
   4   1   2       48.31       39.15      3.24 o 
   5   1   2      333.68      330.46      3.73 o 
   6   1   2      203.37      216.76      3.68 o 
   7   1   2       22.34       27.47      2.80 o 
   8   1   2        0.06        1.34      2.03 o 
  -9   2   2        1.48        1.17      1.18 o 
  -8   2   2       13.48       16.98      2.01 o 
  -7   2   2       51.23       56.33      4.56 o 
  -6   2   2        5.39        4.32      1.20 o 
  -5   2   2        1.29       13.08      2.03 o 
  -4   2   2      343.24      371.90      3.95 o 
  -3   2   2        0.26       36.09      6.02 o 
  -2   2   2        3.68        4.90      2.03 o 
  -1   2   2       14.41       93.17      2.03 o 
   0   2   2      239.77      149.16      2.97 o 
   1   2   2       32.82       60.05      1.76 o 
   2   2   2       11.52       10.13      1.07 o 
   3   2   2      234.20      229.94      2.69 o 
   4   2   2       29.66       33.75      1.81 o 
   5   2   2       61.72       58.05      5.13 o 
   6   2   2      256.38      263.77      4.25 o 
   7   2   2      102.57       89.06      2.68 o 
   8   2   2       27.25       13.67      2.24 o 
  -9   3   2        0.00        6.58      4.90 o 
  -8   3   2      422.87      418.76      4.74 o 
  -7   3   2        9.86       16.31      3.79 o 
  -6   3   2        5.86        2.99      1.07 o 
  -5   3   2      442.28      487.89      6.02 o 
  -4   3   2     1303.28     1288.14     15.60 o 
  -3   3   2     2610.74     2714.06     24.85 o 
  -2   3   2      181.49      183.45      2.52 o 
  -1   3   2      406.12      345.64     10.25 o 
   0   3   2      144.00      159.09      6.69 o 
   1   3   2     4379.98     4713.44     40.59 o 
   2   3   2     1067.18     1153.18      7.18 o 
   3   3   2     1476.50     1574.51     12.57 o 
   4   3   2      713.36      679.36      7.92 o 
   5   3   2       15.03       20.68      4.90 o 
   6   3   2       70.96       62.44      2.74 o 
   7   3   2       42.44       42.40      2.54 o 
  -9   4   2       22.81        9.31      4.46 o 
  -8   4   2      348.99      297.08      3.75 o 
  -7   4   2       58.97       50.57      2.67 o 
  -6   4   2       37.51       39.13      2.35 o 
  -5   4   2       32.63       34.06      2.23 o 
  -4   4   2      310.20      318.27      3.86 o 
  -3   4   2       98.03       91.88      2.67 o 
  -2   4   2     1325.90     1436.45     13.46 o 
  -1   4   2      382.13      472.40     11.59 o 
   0   4   2      432.62      500.65      6.09 o 
   1   4   2        1.69       12.91      1.10 o 
   2   4   2      501.49      526.30      8.67 o 
   3   4   2      160.05      167.84      2.78 o 
   4   4   2        2.72       21.32      3.34 o 
   5   4   2       59.61       51.58      4.01 o 
   6   4   2       35.79       28.79      2.73 o 
   7   4   2        6.26        6.88      2.64 o 
  -9   5   2        1.80        1.54      1.50 o 
  -8   5   2        0.01        3.05      1.16 o 
  -7   5   2       82.87       68.99      2.98 o 
  -6   5   2      691.45      717.84      7.36 o 
  -5   5   2     1239.06     1298.41     21.18 o 
  -4   5   2       22.94       33.25      1.89 o 
  -3   5   2      657.77      649.97      8.03 o 
  -2   5   2      178.29      191.51      3.78 o 
  -1   5   2     1709.99     1513.10     14.19 o 
   0   5   2      315.55      374.48      4.73 o 
   1   5   2        6.43       23.27      1.88 o 
   2   5   2        0.67        2.93      1.44 o 
   3   5   2        8.19       14.00      3.34 o 
   4   5   2      673.97      684.76      9.81 o 
   5   5   2       79.72       77.41      4.82 o 
   6   5   2      343.94      324.96      5.71 o 
  -9   6   2       16.44        8.29      1.78 o 
  -8   6   2        2.86        4.75      1.85 o 
  -7   6   2       71.96       69.73      7.36 o 
  -6   6   2      409.86      396.82     11.37 o 
  -5   6   2        1.83        9.07      2.90 o 
  -4   6   2      774.36      780.35      7.72 o 
  -3   6   2       86.10       88.61      8.25 o 
  -2   6   2      446.14      422.49      6.02 o 
  -1   6   2        2.65       13.60      1.89 o 
   0   6   2       57.02       59.82      4.24 o 
   1   6   2       33.43       49.62      2.02 o 
   2   6   2        7.00        4.59      1.57 o 
   3   6   2        2.92        4.01      1.55 o 
   4   6   2       28.42       34.33      4.46 o 
   5   6   2       32.78       31.21      7.58 o 
   6   6   2        0.01        0.32      2.03 o 
  -9   7   2       29.08       26.56      3.72 o 
  -8   7   2       10.97       17.54      2.35 o 
  -7   7   2       43.04       35.85      4.01 o 
  -6   7   2       54.11       46.43      4.90 o 
  -5   7   2       45.55       42.14      3.12 o 
  -4   7   2      113.33      102.49      3.38 o 
  -3   7   2        0.05        7.39      1.89 o 
  -2   7   2       11.48       23.32      2.21 o 
  -1   7   2      578.17      642.07     15.16 o 
   0   7   2      731.16      712.76     15.74 o 
   1   7   2        5.00        7.87      2.03 o 
   2   7   2       14.54       18.51      2.67 o 
   3   7   2      187.41      217.11     10.70 o 
   4   7   2       11.25       14.71      7.13 o 
   5   7   2       16.24       14.27      4.46 o 
  -9   8   2       76.66       72.76      3.19 o 
  -8   8   2        1.19        3.65      2.16 o 
  -7   8   2       50.28       48.50      3.12 o 
  -6   8   2      357.27      346.38      4.88 o 
  -5   8   2      338.98      366.85      5.19 o 
  -4   8   2      377.82      367.06      5.19 o 
  -3   8   2       38.63       57.19      2.84 o 
  -2   8   2      831.33      839.18     10.82 o 
  -1   8   2      719.70      660.99     20.06 o 
   0   8   2        0.03       17.09      1.21 o 
   1   8   2      299.26      274.61      5.57 o 
   2   8   2      601.60      542.74      5.50 o 
   3   8   2       52.08       63.31      5.35 o 
   4   8   2       33.45       28.98      4.90 o 
   5   8   2       50.56       48.15      5.80 o 
  -9   9   2       58.74       58.03      4.68 o 
  -8   9   2        0.26        1.50      1.60 o 
  -7   9   2       69.39       72.03      3.15 o 
  -6   9   2       83.24       68.97      7.80 o 
  -5   9   2       29.06       36.22      3.10 o 
  -4   9   2       72.08       74.26      3.15 o 
  -3   9   2      223.32      223.58      7.25 o 
  -2   9   2      324.58      314.55      6.68 o 
  -1   9   2       66.55       66.06      3.78 o 
   0   9   2       18.48       14.27      1.61 o 
   1   9   2       43.88       34.87      1.29 o 
   2   9   2        3.49        3.12      4.01 o 
   3   9   2        4.84       11.15      4.90 o 
   4   9   2       10.50        8.47      4.90 o 
  -8  10   2        8.58        5.79      1.88 o 
  -7  10   2       34.12       35.76      4.65 o 
  -6  10   2       42.25       60.63      4.88 o 
  -5  10   2       61.75       89.53      4.12 o 
  -4  10   2      479.94      472.55      8.08 o 
  -3  10   2      111.53       94.65      6.30 o 
  -2  10   2      162.51      148.68      4.73 o 
  -1  10   2      168.24      182.47      6.34 o 
   0  10   2       40.81       60.66      4.41 o 
   1  10   2        0.50        0.00      6.24 o 
   2  10   2        0.42        8.92      4.90 o 
   3  10   2       30.08       42.35      6.24 o 
  -8  11   2       16.84        7.93      2.80 o 
  -7  11   2       74.81       62.09      3.31 o 
  -6  11   2        4.05        4.68      2.52 o 
  -5  11   2       61.40       57.54      4.18 o 
  -4  11   2      244.05      227.15      8.20 o 
  -3  11   2       63.72       74.94      4.93 o 
  -2  11   2        0.45        0.95      3.44 o 
  -1  11   2       17.33       27.56      4.39 o 
   0  11   2       25.95       42.80      5.80 o 
   1  11   2        2.83       -3.12      8.02 o 
   2  11   2        3.80        0.45      7.58 o 
  -7  12   2        0.89       -0.39      2.54 o 
  -6  12   2        2.61        5.14      2.22 o 
  -5  12   2        0.16        8.35      3.50 o 
  -4  12   2       84.95       98.37      5.33 o 
  -3  12   2       74.52       54.20      6.77 o 
  -2  12   2       69.74       92.40      5.57 o 
  -1  12   2        1.22        0.19      1.01 o 
   0  12   2       39.23       33.88      6.24 o 
   1  12   2       65.43       73.11      7.58 o 
  -6  13   2       31.21       21.57      4.51 o 
  -5  13   2       12.33       11.42      4.05 o 
  -4  13   2        7.24        5.10      3.62 o 
  -3  13   2       16.99       10.54      3.12 o 
  -2  13   2       35.72       34.36     25.19 o 
  -1  13   2       99.58      102.98      8.02 o 
   1 -15   3        0.62       -0.06      3.30 o 
   2 -15   3       45.18       52.16      6.24 o 
   3 -15   3       59.80       66.43      6.24 o 
   4 -15   3       13.93        8.92      3.55 o 
  -1 -14   3        7.96        5.08      3.93 o 
   0 -14   3       42.66       48.38      8.92 o 
   1 -14   3        7.21       12.48      4.90 o 
   2 -14   3      175.80      182.78     12.48 o 
   3 -14   3      160.14      142.97     21.62 o 
   4 -14   3       13.56       15.25      4.04 o 
   5 -14   3       49.22       62.41      3.84 o 
   6 -14   3        0.91        5.08      2.08 o 
  -2 -13   3       26.43       16.98      5.14 o 
  -1 -13   3        0.54        2.85      3.61 o 
   0 -13   3        2.73       10.25      8.02 o 
   1 -13   3       11.82       15.16      8.02 o 
   2 -13   3       68.81       61.44      5.35 o 
   3 -13   3       15.87       16.62      2.67 o 
   4 -13   3        0.11        6.18      2.14 o 
   5 -13   3       86.48       92.71      5.51 o 
   6 -13   3      109.11       85.49      3.12 o 
   7 -13   3       18.19       19.54      3.14 o 
  -3 -12   3        3.30        5.52      4.78 o 
  -2 -12   3       26.27       18.27     12.71 o 
  -1 -12   3        7.55       11.50      4.45 o 
   0 -12   3      706.83      679.42     14.27 o 
   1 -12   3     1201.23     1209.04     21.40 o 
   2 -12   3      133.42      118.50      4.46 o 
   3 -12   3      171.87      182.51      5.19 o 
   4 -12   3       21.25       16.91      2.63 o 
   5 -12   3      166.01      149.30      4.60 o 
   6 -12   3        1.70        4.17      1.87 o 
   7 -12   3        9.80        5.32      1.76 o 
  -4 -11   3        1.91        3.90      4.34 o 
  -3 -11   3        1.30        4.74      3.42 o 
  -2 -11   3      127.82      124.72      5.19 o 
  -1 -11   3      394.84      393.18      7.55 o 
   0 -11   3      150.35      136.42      6.24 o 
   1 -11   3       32.14       54.83      7.58 o 
   2 -11   3       61.06       56.88      4.68 o 
   3 -11   3       12.83       13.53      1.81 o 
   4 -11   3       71.79       59.95      5.13 o 
   5 -11   3        0.09        0.20      2.63 o 
   6 -11   3       55.47       48.03      2.95 o 
   7 -11   3        1.23       -0.15      1.53 o 
   8 -11   3        3.86        5.35      8.92 o 
  -5 -10   3        3.09        7.26      4.34 o 
  -4 -10   3       96.52       91.74      8.00 o 
  -3 -10   3       24.42       24.09      4.45 o 
  -2 -10   3       97.71       86.68      4.90 o 
  -1 -10   3      290.71      303.75      5.96 o 
   0 -10   3       85.80       96.30      8.47 o 
   1 -10   3       90.99       89.20      4.01 o 
   2 -10   3       11.74       13.25      2.01 o 
   3 -10   3        7.24       15.59      2.23 o 
   4 -10   3       35.91       47.41      3.74 o 
   5 -10   3       16.19       19.59      1.89 o 
   6 -10   3        3.17        3.16      1.67 o 
   7 -10   3       35.52       25.68      1.30 o 
   8 -10   3       16.84       15.60      9.81 o 
  -6  -9   3       11.61        9.81      3.74 o 
  -5  -9   3      178.69      188.35      9.26 o 
  -4  -9   3        7.36        6.39      3.59 o 
  -3  -9   3       30.15       22.29      3.42 o 
  -2  -9   3       28.78       45.37      4.37 o 
  -1  -9   3       72.48       85.23      4.45 o 
   0  -9   3      674.65      643.75     11.15 o 
   1  -9   3      207.68      204.81      3.21 o 
   2  -9   3       49.70       46.80      8.47 o 
   3  -9   3       56.54       63.27      5.35 o 
   4  -9   3      499.49      497.51      8.47 o 
   5  -9   3       75.35       79.01      2.76 o 
   6  -9   3        3.18       14.28      1.49 o 
   7  -9   3       20.56       21.40      5.35 o 
   8  -9   3       21.70       28.09     10.25 o 
  -6  -8   3       49.35       49.16      3.06 o 
  -5  -8   3       16.32       22.40      2.97 o 
  -4  -8   3       30.66       35.19      4.41 o 
  -3  -8   3        3.23        0.71      2.35 o 
  -2  -8   3      469.25      514.03      8.23 o 
  -1  -8   3       28.55       33.10      2.67 o 
   0  -8   3      163.50      180.11      4.90 o 
   1  -8   3       30.92       57.44      2.39 o 
   2  -8   3      248.11      263.34      3.78 o 
   3  -8   3      206.85      201.95      2.98 o 
   4  -8   3       25.80       27.35      2.35 o 
   5  -8   3      127.31      137.77      3.26 o 
   6  -8   3      762.99      804.69     16.05 o 
   7  -8   3       99.67       90.50      6.69 o 
   8  -8   3        1.81       -2.23      8.47 o 
   9  -8   3       11.48       15.60      6.69 o 
  -7  -7   3      186.23      175.13      9.37 o 
  -6  -7   3      220.27      217.17     10.18 o 
  -5  -7   3      263.35      255.46      3.50 o 
  -4  -7   3        3.24        4.01      1.58 o 
  -3  -7   3      887.17     1013.16     18.01 o 
  -2  -7   3      527.67      520.52     13.60 o 
  -1  -7   3      808.51      695.31      7.72 o 
   0  -7   3      847.07      812.38     18.50 o 
   1  -7   3     1228.66     1298.38     28.53 o 
   2  -7   3     1702.16     1702.24     15.16 o 
   3  -7   3      549.00      605.62      5.30 o 
   4  -7   3      387.72      415.39      3.30 o 
   5  -7   3        0.00        2.13      0.71 o 
   6  -7   3      204.63      222.46      8.02 o 
   7  -7   3      165.60      154.70     12.48 o 
   8  -7   3        8.69       13.82      5.80 o 
   9  -7   3        7.20       11.15      6.24 o 
  -7  -6   3       47.92       46.92      3.53 o 
  -6  -6   3      101.89      110.78      3.20 o 
  -5  -6   3      133.59      109.60      2.40 o 
  -4  -6   3      215.61      215.12      9.36 o 
  -3  -6   3       79.57       84.77      2.35 o 
  -2  -6   3      228.64      264.37      6.24 o 
  -1  -6   3       72.51      105.49      2.01 o 
   0  -6   3     4143.49     4348.41     40.80 o 
   1  -6   3       48.36       68.57      1.57 o 
   2  -6   3      977.06     1068.42      8.24 o 
   3  -6   3      129.86      148.84      2.75 o 
   4  -6   3      300.53      203.97      3.10 o 
   5  -6   3       49.24       49.48      4.46 o 
   6  -6   3     1148.52     1186.75     20.95 o 
   7  -6   3      204.87      230.48     13.82 o 
   8  -6   3        2.02        5.35      5.35 o 
   9  -6   3       25.23       24.52      6.69 o 
  -8  -5   3        5.97        5.66      2.84 o 
  -7  -5   3        2.51        4.36      2.57 o 
  -6  -5   3       49.70       53.93      2.87 o 
  -5  -5   3      313.87      319.75      5.51 o 
  -4  -5   3        0.34        2.72      1.23 o 
  -3  -5   3       31.64       61.08      4.01 o 
  -2  -5   3     1018.21      970.08     13.82 o 
  -1  -5   3      354.61      403.46      7.13 o 
   0  -5   3       79.59      118.23      5.80 o 
   1  -5   3     1551.00     1279.21      8.74 o 
   2  -5   3        1.49       -0.20      0.70 o 
   3  -5   3      210.47      197.61      5.60 o 
   4  -5   3      389.07      412.82     11.59 o 
   5  -5   3       66.76       68.65      8.02 o 
   6  -5   3      118.72      116.36     10.70 o 
   7  -5   3      469.54      469.88     11.59 o 
   8  -5   3       17.93       13.37      5.35 o 
   9  -5   3       17.98       12.04     10.25 o 
  -8  -4   3       13.77        6.96      2.36 o 
  -7  -4   3       84.71       84.25      2.72 o 
  -6  -4   3       24.66       27.86      2.83 o 
  -5  -4   3      209.90      201.16      4.90 o 
  -4  -4   3      152.57      193.93      5.35 o 
  -3  -4   3      202.59      237.17      5.35 o 
  -2  -4   3     1400.38     1214.83     16.49 o 
  -1  -4   3        1.69       13.82      4.46 o 
   0  -4   3      483.82      484.07      5.77 o 
   1  -4   3     1732.16     1245.66      8.58 o 
   2  -4   3       66.03       45.29      1.62 o 
   3  -4   3     4223.56     4388.28     28.81 o 
   4  -4   3      415.19      439.24      7.13 o 
   5  -4   3      406.00      458.74      9.36 o 
   6  -4   3        0.01        6.24      4.01 o 
   7  -4   3       91.68       97.19      6.69 o 
   8  -4   3        1.58        5.35      8.47 o 
   9  -4   3        1.73        0.00      4.46 o 
  -8  -3   3       17.74       14.35      3.07 o 
  -7  -3   3        0.90        0.89      2.29 o 
  -6  -3   3       45.33       45.21      4.68 o 
  -5  -3   3       16.25       29.42      5.80 o 
  -4  -3   3      950.98      942.00     13.82 o 
  -3  -3   3      421.38      490.48      6.69 o 
  -2  -3   3      524.15      722.93      7.25 o 
  -1  -3   3    12083.40    12016.77    139.02 o 
   0  -3   3      771.46     1100.27     10.82 o 
   1  -3   3    11288.90    10573.87     82.56 o 
   2  -3   3       49.37       81.72      1.46 o 
   3  -3   3     1687.80     1708.04     17.20 o 
   4  -3   3       42.28       42.64      3.10 o 
   5  -3   3      719.85      704.38     12.48 o 
   6  -3   3       61.61       52.61      4.90 o 
   7  -3   3      262.67      247.42     12.93 o 
   8  -3   3        8.26        0.89      4.46 o 
   9  -3   3       36.81       28.53      6.24 o 
  -9  -2   3        7.19        8.51      3.49 o 
  -8  -2   3       12.58       21.39      6.30 o 
  -7  -2   3        0.33        1.74      3.42 o 
  -6  -2   3       86.73       98.52      7.13 o 
  -5  -2   3     1058.70     1087.78     15.60 o 
  -4  -2   3     3270.62     3385.44     28.22 o 
  -3  -2   3      374.20      480.63     10.25 o 
  -2  -2   3      208.48      252.67      5.51 o 
  -1  -2   3    35052.00    35760.29    539.96 o 
   0  -2   3       33.35       43.01      2.29 o 
   1  -2   3      130.33      110.10      2.51 o 
   2  -2   3      133.33      169.44      1.68 o 
   3  -2   3      211.32      250.02      2.70 o 
   4  -2   3      435.38      359.28      3.81 o 
   5  -2   3      332.79      337.49      6.93 o 
   6  -2   3       37.78       28.98      7.13 o 
   7  -2   3       90.82       80.69      5.80 o 
   8  -2   3        5.27       -0.89      4.46 o 
  -9  -1   3        1.68        4.20      2.03 o 
  -8  -1   3       88.76       71.11      4.18 o 
  -7  -1   3       83.59       91.68      3.34 o 
  -6  -1   3      977.02      975.19     10.03 o 
  -5  -1   3      583.58      588.25     11.59 o 
  -4  -1   3      174.25      177.42     13.60 o 
  -3  -1   3       54.19       60.28      2.29 o 
  -2  -1   3      728.38      666.86      7.49 o 
  -1  -1   3     9919.88     8657.99     92.50 o 
   0  -1   3     1408.68      891.92      8.35 o 
   1  -1   3      926.62     1002.49     10.62 o 
   2  -1   3     3766.81     3863.67     24.97 o 
   3  -1   3      557.87      434.11      3.06 o 
   4  -1   3      295.76      276.91      5.58 o 
   5  -1   3       46.66       60.94      1.86 o 
   6  -1   3       18.21       25.16      1.62 o 
   7  -1   3        0.09        1.98      0.79 o 
   8  -1   3       33.77       31.65      9.36 o 
  -9   0   3        0.87        2.54      2.52 o 
  -8   0   3        0.29        4.66      2.50 o 
  -6   0   3      114.45      140.30      3.38 o 
  -5   0   3       42.62       51.32      6.46 o 
  -4   0   3      266.05      313.81      4.28 o 
  -3   0   3        0.30       18.97      1.89 o 
  -2   0   3        4.95       25.08      2.90 o 
  -1   0   3      799.60     1135.49     10.09 o 
   0   0   3     2159.35     1637.61     15.60 o 
   1   0   3     1096.30     1178.38      9.78 o 
   2   0   3       33.43       29.96      0.95 o 
   3   0   3      351.93      384.95      2.89 o 
   4   0   3       60.59       67.57      1.46 o 
   5   0   3       14.23       26.05      4.68 o 
   6   0   3      187.10      180.09      3.13 o 
   7   0   3        3.14        1.64      1.54 o 
   8   0   3       31.12       26.75      5.35 o 
  -9   1   3       45.55       59.03      2.79 o 
  -8   1   3      507.96      516.76      7.26 o 
  -7   1   3       15.00       19.82      2.98 o 
  -6   1   3       46.85       62.93      2.63 o 
  -5   1   3      435.62      452.31      6.30 o 
  -4   1   3        5.87        3.79      1.26 o 
  -3   1   3       13.36        8.68      1.34 o 
  -2   1   3      523.78      506.84      6.77 o 
  -1   1   3       10.67       42.14      3.15 o 
   0   1   3       54.68       41.50      1.95 o 
   1   1   3     1818.87     1429.06     12.55 o 
   2   1   3     1041.04     1164.35      8.21 o 
   3   1   3     1161.06     1229.96     11.33 o 
   4   1   3      488.85      516.39      6.13 o 
   5   1   3      187.79      200.65      4.01 o 
   6   1   3      192.25      178.35      5.58 o 
   7   1   3       48.02       49.36      3.07 o 
   8   1   3        3.56        7.13      4.46 o 
  -9   2   3       85.58       84.96      4.28 o 
  -8   2   3      568.06      582.10      6.40 o 
  -7   2   3        0.98        3.68      1.81 o 
  -6   2   3        0.07        0.65      2.03 o 
  -5   2   3       73.57       87.84      2.03 o 
  -4   2   3      426.17      398.04      4.60 o 
  -3   2   3      796.55      731.59     19.84 o 
  -2   2   3     1330.38     1315.37     12.38 o 
  -1   2   3     4464.22     4174.08     41.77 o 
   0   2   3        7.55       45.88      2.98 o 
   1   2   3      436.51      513.75      6.35 o 
   2   2   3     1572.69     1620.78     10.50 o 
   3   2   3       86.99       72.57      2.02 o 
   4   2   3      407.97      384.50      4.33 o 
   5   2   3       59.58       60.23      2.83 o 
   6   2   3       87.67       89.42      2.84 o 
   7   2   3       18.41       12.36      2.81 o 
 -10   3   3        1.92        8.02      5.80 o 
  -9   3   3       50.20       53.07      2.53 o 
  -8   3   3      163.49      209.53      5.80 o 
  -7   3   3        5.66        6.46      1.39 o 
  -6   3   3       84.22       80.01      5.13 o 
  -5   3   3      110.00      126.13      3.61 o 
  -4   3   3        0.02       25.32      3.79 o 
  -3   3   3      324.33      346.62      8.92 o 
  -2   3   3     4948.75     4753.37     46.65 o 
  -1   3   3      504.65      506.97     15.60 o 
   0   3   3       44.75       78.61      2.70 o 
   1   3   3      262.75      232.92      2.85 o 
   2   3   3      973.94     1019.29      7.71 o 
   3   3   3       35.64       44.67      3.80 o 
   4   3   3       30.82       23.28      2.18 o 
   5   3   3      190.04      201.40     11.37 o 
   6   3   3      215.34      196.24      3.49 o 
   7   3   3       22.23       12.31      2.45 o 
 -10   4   3       25.31       32.54      6.69 o 
  -9   4   3        9.29        6.57      2.15 o 
  -8   4   3       33.65       45.67      4.01 o 
  -7   4   3       93.60       88.86      3.57 o 
  -6   4   3        1.19        6.97      1.39 o 
  -5   4   3      596.42      604.66      7.86 o 
  -4   4   3        7.94       11.56      4.24 o 
  -3   4   3      517.98      476.35      5.77 o 
  -2   4   3     1446.39     1317.99     26.53 o 
  -1   4   3     1396.27     1263.43     11.98 o 
   0   4   3     1691.83     1640.45     32.77 o 
   1   4   3       80.61       91.17      2.14 o 
   2   4   3        0.33        0.41      1.18 o 
   3   4   3      117.58      127.50      3.09 o 
   4   4   3       23.15       18.17      2.11 o 
   5   4   3      275.12      315.68      9.14 o 
   6   4   3       25.45       35.63      2.61 o 
  -9   5   3        5.82        3.41      2.12 o 
  -8   5   3       11.46        9.67      2.01 o 
  -7   5   3        0.92        1.37      1.81 o 
  -6   5   3       22.98       35.07      1.89 o 
  -5   5   3      204.99      211.54      7.58 o 
  -4   5   3       65.20       74.42      4.01 o 
  -3   5   3      100.93      111.64      3.04 o 
  -2   5   3      485.88      494.88      5.67 o 
  -1   5   3      129.69       99.42      3.38 o 
   0   5   3       53.21       74.42      4.68 o 
   1   5   3       21.26       31.10      1.39 o 
   2   5   3      146.75      141.66      3.15 o 
   3   5   3      336.33      340.07      5.57 o 
   4   5   3        2.32        3.96      2.06 o 
   5   5   3      387.02      385.63     12.93 o 
   6   5   3       50.98       51.65      3.15 o 
  -9   6   3        0.60        2.04      2.15 o 
  -8   6   3       13.24       12.37      2.14 o 
  -7   6   3      257.21      232.47      4.28 o 
  -6   6   3      350.21      370.69      6.60 o 
  -5   6   3      331.28      341.83      4.56 o 
  -4   6   3      162.43      189.96      4.04 o 
  -3   6   3      776.95      856.35     12.71 o 
  -2   6   3       44.73       72.03      2.67 o 
  -1   6   3        3.45        6.91      1.89 o 
   0   6   3      413.86      470.49     15.16 o 
   1   6   3       13.35        8.60      1.90 o 
   2   6   3       44.44       37.46      3.99 o 
   3   6   3      419.28      419.27      8.02 o 
   4   6   3      225.97      237.62     11.15 o 
   5   6   3      124.99      116.36      5.80 o 
  -9   7   3      123.41      145.78      4.16 o 
  -8   7   3       10.14        8.85      1.99 o 
  -7   7   3       99.50      103.62      4.38 o 
  -6   7   3      117.70      126.82      9.36 o 
  -5   7   3       25.67       26.87      2.21 o 
  -4   7   3      251.32      225.60      6.14 o 
  -3   7   3        9.34       21.44      2.21 o 
  -2   7   3        0.75        6.91      2.21 o 
  -1   7   3       87.01       73.91      6.46 o 
   0   7   3       24.94       34.08      1.51 o 
   1   7   3      341.84      350.16      7.73 o 
   2   7   3       50.94       51.43      1.97 o 
   3   7   3       91.04      105.59     12.04 o 
   4   7   3        0.02        0.45      3.57 o 
   5   7   3        3.87       10.70      4.46 o 
  -9   8   3       15.18       20.01      3.00 o 
  -8   8   3        1.21        3.04      1.71 o 
  -7   8   3      168.97      186.48      4.52 o 
  -6   8   3       43.38       58.89      3.15 o 
  -5   8   3       98.69       82.91      3.50 o 
  -4   8   3       19.70       28.60      3.38 o 
  -3   8   3      191.82      190.50      6.02 o 
  -2   8   3        3.42        2.56      3.34 o 
  -1   8   3      257.25      262.98     16.72 o 
   0   8   3      472.81      463.70      9.37 o 
   1   8   3       60.09       63.12      2.57 o 
   2   8   3      366.93      375.98      5.53 o 
   3   8   3        5.44        7.58      4.46 o 
   4   8   3        0.01        0.00      3.57 o 
  -9   9   3       22.24       12.02      3.14 o 
  -8   9   3       15.39       29.56      6.46 o 
  -7   9   3        1.20        6.17      2.75 o 
  -6   9   3       54.25       66.20      7.36 o 
  -5   9   3       14.85       18.77      2.52 o 
  -4   9   3      198.03      198.13      7.09 o 
  -3   9   3       33.79       40.01      3.84 o 
  -2   9   3      173.08      213.27      9.14 o 
  -1   9   3       35.08       59.96      4.59 o 
   0   9   3        0.01        2.57      1.87 o 
   1   9   3      294.05      263.46      6.73 o 
   2   9   3       90.99       68.64      2.46 o 
   3   9   3       31.35       37.89      5.80 o 
  -8  10   3       16.16       10.36      4.24 o 
  -7  10   3       26.09       36.97      3.57 o 
  -6  10   3       76.01       74.92      3.47 o 
  -5  10   3       30.07       35.69      3.84 o 
  -4  10   3       10.98       14.21      4.68 o 
  -3  10   3      169.03      163.75      4.88 o 
  -2  10   3      580.63      591.68     12.76 o 
  -1  10   3      437.66      362.73     10.70 o 
   0  10   3       26.16       30.69      2.82 o 
   1  10   3        0.06        0.45      1.21 o 
   2  10   3      116.04      108.33      7.58 o 
  -7  11   3       32.86       45.19      9.36 o 
  -6  11   3       71.93       73.85      6.28 o 
  -5  11   3        3.79        5.57      2.84 o 
  -4  11   3      155.55      159.72      5.04 o 
  -3  11   3       18.22       14.62      4.18 o 
  -2  11   3        6.45       15.74      4.24 o 
  -1  11   3       14.95       10.36      2.25 o 
   0  11   3       36.17       28.24      8.48 o 
   1  11   3       12.68        8.92      8.92 o 
  -7  12   3        5.97        1.45      3.38 o 
  -6  12   3        0.11        2.92      4.88 o 
  -5  12   3       23.58        9.97      8.92 o 
  -4  12   3        0.13        8.19      3.30 o 
  -3  12   3       32.22       43.35      6.69 o 
  -2  12   3        3.16       10.31      4.68 o 
  -1  12   3        1.81        8.25      4.24 o 
   0  12   3        4.49        8.47      5.80 o 
  -5  13   3        1.27        2.01      3.15 o 
  -4  13   3        0.76       -2.55      4.18 o 
  -3  13   3        0.95        5.82      4.30 o 
  -2  13   3       37.03       26.48      4.41 o 
   1 -15   4        8.16       14.78      5.57 o 
   2 -15   4        4.41        7.04      4.45 o 
   3 -15   4        0.69        3.44      2.22 o 
   4 -15   4        2.03        4.06      2.75 o 
  -1 -14   4        0.71        0.97      3.61 o 
   0 -14   4        1.47        3.52      4.34 o 
   1 -14   4        0.01        4.17      4.12 o 
   2 -14   4      103.71       87.68      8.92 o 
   3 -14   4      678.46      654.70     27.47 o 
   4 -14   4       84.77       66.43      4.31 o 
   5 -14   4       88.04       99.19      3.94 o 
   6 -14   4        0.00        1.26      2.54 o 
  -3 -13   4        5.67       15.33      5.60 o 
  -2 -13   4        1.60        6.90      3.93 o 
  -1 -13   4       22.32       15.89      4.06 o 
   0 -13   4      132.60      142.30     11.37 o 
   1 -13   4      192.14      205.40      9.81 o 
   2 -13   4      105.71       82.84     12.31 o 
   3 -13   4        0.48        2.09      1.96 o 
   4 -13   4        2.76        2.34      1.90 o 
   5 -13   4        4.83        4.74      1.70 o 
   6 -13   4       57.47       67.89      2.68 o 
   7 -13   4        0.71        1.78      4.46 o 
  -4 -12   4       16.50       14.65      4.38 o 
  -3 -12   4        0.30        0.65      3.95 o 
  -2 -12   4       83.67       86.71      6.27 o 
  -1 -12   4      106.65      119.45      5.94 o 
   0 -12   4        6.84        6.54      3.30 o 
   1 -12   4      225.70      213.24      5.33 o 
   2 -12   4       16.31       14.10      1.75 o 
   3 -12   4        1.95        3.73      2.12 o 
   4 -12   4       52.06       57.29      3.10 o 
   5 -12   4       12.28        8.19      1.93 o 
   6 -12   4       72.42       57.51      3.23 o 
   7 -12   4        0.80        5.80      8.02 o 
  -4 -11   4        5.95        8.25      4.78 o 
  -3 -11   4       67.97       69.15     14.27 o 
  -2 -11   4        8.52        6.37      3.30 o 
  -1 -11   4      136.19      117.03      5.50 o 
   0 -11   4        4.78       14.82      3.34 o 
   1 -11   4       19.65       28.26      3.71 o 
   2 -11   4       12.09       10.86      1.54 o 
   3 -11   4       28.26       35.92      1.95 o 
   4 -11   4       22.43       25.27      2.32 o 
   5 -11   4        3.12        8.23      2.42 o 
   6 -11   4        2.10       12.22      1.24 o 
   7 -11   4        6.68        3.68      1.34 o 
   8 -11   4        0.02        8.47      9.36 o 
  -5 -10   4       13.71       14.92      3.74 o 
  -4 -10   4       16.45       15.16      4.45 o 
  -3 -10   4       64.10       80.01      7.13 o 
  -2 -10   4      102.70       91.05      4.25 o 
  -1 -10   4       22.94       19.03      3.11 o 
   0 -10   4       99.37      133.82      6.41 o 
   1 -10   4       11.91        8.38      4.23 o 
   2 -10   4       16.79       16.27      2.24 o 
   3 -10   4        3.60        8.70      2.46 o 
   4 -10   4        8.07       14.95      1.84 o 
   5 -10   4        3.88        4.86      1.50 o 
   6 -10   4       40.22       57.11      3.88 o 
   7 -10   4        1.85        1.78      4.46 o 
   8 -10   4       71.40       62.86     12.04 o 
  -6  -9   4        9.83       14.89      3.93 o 
  -5  -9   4      159.48      122.62      7.14 o 
  -4  -9   4      146.34      150.22      5.85 o 
  -3  -9   4      149.50      143.15      5.77 o 
  -2  -9   4       31.61       27.19      4.04 o 
  -1  -9   4      116.37      130.69      6.69 o 
   0  -9   4      434.11      417.08      8.76 o 
   1  -9   4      400.64      402.46      6.75 o 
   2  -9   4      193.32      212.24      4.51 o 
   3  -9   4       74.17       80.38      2.18 o 
   4  -9   4      267.66      270.20      4.82 o 
   5  -9   4      283.12      264.99      3.49 o 
   6  -9   4      278.97      234.22      6.24 o 
   7  -9   4       98.01       86.93      7.13 o 
   8  -9   4       19.65       26.75     10.70 o 
  -6  -8   4       54.68       54.66      8.37 o 
  -5  -8   4        6.70        9.12      2.39 o 
  -4  -8   4       94.09       97.21      2.23 o 
  -3  -8   4       42.21       37.26      2.88 o 
  -2  -8   4      146.51      137.61     89.16 o 
  -1  -8   4       48.76       44.14      1.28 o 
   0  -8   4      161.08      189.38      5.28 o 
   1  -8   4      327.08      345.47      3.48 o 
   2  -8   4     2055.11     2174.63     17.44 o 
   3  -8   4      449.95      405.60      4.43 o 
   4  -8   4      178.48      188.62      3.25 o 
   5  -8   4       11.63       16.22      1.64 o 
   6  -8   4       26.19       19.62      4.90 o 
   7  -8   4        5.78        7.13      4.90 o 
   8  -8   4        8.77        6.24      9.36 o 
  -7  -7   4        3.71        8.30      3.01 o 
  -6  -7   4       53.68       49.91      3.64 o 
  -5  -7   4       30.76       32.90      2.34 o 
  -4  -7   4       30.62       28.43      1.68 o 
  -3  -7   4      253.05      259.91     12.04 o 
  -2  -7   4       26.44       17.39      4.01 o 
  -1  -7   4      105.69       87.29      8.92 o 
   0  -7   4      100.72      114.18      2.67 o 
   1  -7   4      101.59       86.78      3.82 o 
   2  -7   4      291.56      248.19      2.47 o 
   3  -7   4       22.17       27.64      1.23 o 
   4  -7   4      197.42      190.83      5.35 o 
   5  -7   4      108.07      104.77      5.35 o 
   6  -7   4       62.35       72.22      6.24 o 
   7  -7   4      124.60      135.97     12.48 o 
   8  -7   4       16.84       12.04      9.81 o 
  -7  -6   4      130.54      146.27      5.16 o 
  -6  -6   4       29.79       14.26      5.46 o 
  -5  -6   4       72.39       71.87      8.02 o 
  -4  -6   4      437.88      436.89     13.82 o 
  -3  -6   4       34.11       44.58      4.01 o 
  -2  -6   4      367.65      292.01     10.25 o 
  -1  -6   4      657.08      704.57     14.49 o 
   0  -6   4       65.95       87.14      2.35 o 
   1  -6   4       62.22       65.58      1.78 o 
   2  -6   4       99.91      122.58      3.37 o 
   3  -6   4        6.78       24.36      1.25 o 
   4  -6   4       30.74       27.07      1.64 o 
   5  -6   4        0.43        8.02      6.69 o 
   6  -6   4       89.63       71.78      9.81 o 
   7  -6   4       76.02      102.54     11.59 o 
   8  -6   4        0.23        9.81      5.35 o 
  -8  -5   4        0.63        0.39      2.18 o 
  -7  -5   4        8.79        3.84      2.14 o 
  -6  -5   4        4.32        5.62      3.38 o 
  -5  -5   4       41.21       44.14      4.46 o 
  -4  -5   4        0.01        3.12      3.12 o 
  -3  -5   4      989.78      986.58     15.16 o 
  -2  -5   4       40.34       39.68      5.80 o 
  -1  -5   4      448.74      492.17      8.02 o 
   0  -5   4        3.05        2.30      1.09 o 
   1  -5   4       52.13       53.44      1.36 o 
   2  -5   4        9.85       33.53      1.60 o 
   3  -5   4        1.52        9.87      1.42 o 
   4  -5   4      262.75      266.12      5.53 o 
   5  -5   4       77.01       82.92      5.35 o 
   6  -5   4        0.54        5.80      4.01 o 
   7  -5   4      275.00      275.51      9.36 o 
   8  -5   4        0.02        0.89      4.46 o 
  -8  -4   4        0.30        0.09      1.70 o 
  -7  -4   4        9.66       12.07      2.46 o 
  -6  -4   4       52.65       57.06      7.58 o 
  -5  -4   4       62.93       70.44      4.90 o 
  -4  -4   4       18.36       13.37      3.12 o 
  -3  -4   4      104.02      129.51      3.15 o 
  -2  -4   4     3393.08     3443.20     33.57 o 
  -1  -4   4     4698.86     4890.84     50.39 o 
   0  -4   4      281.19      293.99      4.79 o 
   1  -4   4      612.60      573.83      6.76 o 
   2  -4   4       29.21       30.05      1.80 o 
   3  -4   4       27.38       26.51      1.20 o 
   4  -4   4       41.75       58.85      2.84 o 
   5  -4   4      585.63      637.20      9.36 o 
   6  -4   4      109.79      131.07      6.69 o 
   7  -4   4       25.55       24.97      5.35 o 
   8  -4   4        1.16        5.35      8.47 o 
  -9  -3   4        0.89        2.29      2.45 o 
  -8  -3   4       68.27       72.98      3.61 o 
  -7  -3   4        7.08        9.66      3.57 o 
  -6  -3   4      223.78      213.10      9.81 o 
  -5  -3   4      508.81      524.97      6.77 o 
  -4  -3   4      791.04      756.89      9.58 o 
  -3  -3   4      404.75      408.11      5.35 o 
  -2  -3   4        0.80        6.19      2.29 o 
  -1  -3   4     3661.52     3248.28     36.11 o 
   0  -3   4     1722.33     1746.54     12.52 o 
   1  -3   4     1256.92     1007.54      6.99 o 
   2  -3   4      235.19      164.66      1.68 o 
   3  -3   4      252.70      229.75      2.77 o 
   4  -3   4       67.90       95.67      5.04 o 
   5  -3   4       14.38       22.29      3.50 o 
   6  -3   4       15.20       15.16      7.13 o 
   7  -3   4        0.07        0.45      6.24 o 
   8  -3   4        0.01        0.45      4.46 o 
  -9  -2   4        6.41        5.02      3.15 o 
  -8  -2   4        0.00        0.49      4.90 o 
  -7  -2   4       12.40       11.15      5.80 o 
  -6  -2   4        3.46       11.05      2.75 o 
  -5  -2   4       22.60       43.75      3.04 o 
  -4  -2   4      807.72      920.16     22.07 o 
  -3  -2   4      451.16      466.59      5.36 o 
  -2  -2   4     1794.50     1458.61     15.92 o 
  -1  -2   4       59.35      123.29      2.84 o 
   0  -2   4     1672.46     1380.43     12.82 o 
   1  -2   4      859.33      613.16      4.25 o 
   2  -2   4        6.58       14.46      0.97 o 
   3  -2   4     1066.77     1077.97      7.53 o 
   4  -2   4       74.76       77.76      3.72 o 
   5  -2   4       41.08       38.57      1.09 o 
   6  -2   4       99.03       77.91      4.65 o 
   7  -2   4        3.79        8.47      4.46 o 
   8  -2   4        1.86       -4.01      4.90 o 
  -9  -1   4        0.02        0.10      2.03 o 
  -8  -1   4       82.42       79.78      4.50 o 
  -7  -1   4        0.64        0.89      1.99 o 
  -6  -1   4      857.91      826.80     10.07 o 
  -5  -1   4      295.41      313.65      4.41 o 
  -4  -1   4      447.95      547.68      5.99 o 
  -3  -1   4        4.87        8.92      2.84 o 
  -2  -1   4     1743.66     1474.15     14.53 o 
  -1  -1   4       99.70       95.63      3.10 o 
   0  -1   4      553.65      493.03      7.80 o 
   1  -1   4       61.62       50.15      1.88 o 
   2  -1   4      931.54     1043.67      6.61 o 
   3  -1   4        0.01       12.23      1.47 o 
   4  -1   4       57.48       63.75      1.15 o 
   5  -1   4      245.79      259.55      4.18 o 
   6  -1   4      206.15      208.42      3.73 o 
   7  -1   4       19.03       16.66      2.80 o 
   8  -1   4        0.46       11.15      4.90 o 
  -9   0   4        0.07        0.78      3.84 o 
  -8   0   4       70.62       71.78      4.01 o 
  -7   0   4        0.29        2.49      2.98 o 
  -6   0   4       87.07       91.51      5.57 o 
  -5   0   4      108.47       98.79      6.91 o 
  -4   0   4      423.83      382.72     14.49 o 
  -3   0   4     1798.32     1720.08     17.61 o 
  -2   0   4      128.17       59.31      2.21 o 
  -1   0   4        5.00       11.66      1.95 o 
   0   0   4       71.94       98.33      3.47 o 
   1   0   4      644.62      719.23      5.99 o 
   2   0   4     1220.95     1347.36     10.42 o 
   3   0   4      160.07      134.49      1.78 o 
   4   0   4      730.65      710.86      5.93 o 
   5   0   4       89.87       88.60      2.25 o 
   6   0   4       50.36       64.03      2.34 o 
   7   0   4        1.08        3.40      1.71 o 
   8   0   4       31.30       30.76      5.80 o 
  -9   1   4        1.17        1.56      2.29 o 
  -8   1   4       14.18       18.27      2.90 o 
  -7   1   4       38.73       37.94      2.21 o 
  -6   1   4      140.30      146.26      3.15 o 
  -5   1   4       76.17       91.01      5.13 o 
  -4   1   4        7.22       32.64      3.15 o 
  -3   1   4      213.23      214.62      4.88 o 
  -2   1   4     1690.39     1838.63     16.55 o 
  -1   1   4     1246.14     1206.24     11.03 o 
   0   1   4     2514.44     2344.70     43.91 o 
   1   1   4      494.47      473.39      5.69 o 
   2   1   4      495.05      547.62      3.94 o 
   3   1   4      160.41      177.66      1.97 o 
   4   1   4       92.63      100.15      2.45 o 
   5   1   4        8.20       14.23      1.81 o 
   6   1   4      142.55      119.39      3.55 o 
   7   1   4        0.00       -0.08      1.42 o 
  -9   2   4        4.92        7.08      2.72 o 
  -8   2   4       41.02       37.48      4.46 o 
  -7   2   4      102.57       97.66      2.67 o 
  -6   2   4        2.15        3.79      1.58 o 
  -5   2   4       99.17       81.40      8.92 o 
  -4   2   4      608.82      540.89      6.42 o 
  -3   2   4      172.28      151.39      2.84 o 
  -2   2   4      944.51      846.68      9.00 o 
  -1   2   4     1597.90     1497.33     16.94 o 
   0   2   4     6202.59     5624.39     80.02 o 
   1   2   4      343.53      371.38      5.67 o 
   2   2   4      211.54      256.32      3.46 o 
   3   2   4      237.92      232.43      3.28 o 
   4   2   4      139.73      128.44      2.55 o 
   5   2   4       35.49       37.82      3.66 o 
   6   2   4        2.95        6.69      2.46 o 
   7   2   4        0.51        3.41      2.72 o 
 -10   3   4        0.39       -6.69      9.81 o 
  -9   3   4       19.60       23.26      4.46 o 
  -8   3   4        2.35        3.79      1.58 o 
  -7   3   4       30.95       36.75      2.45 o 
  -6   3   4      108.12      101.53      4.68 o 
  -5   3   4      207.30      215.16      4.04 o 
  -4   3   4       12.31       31.52      5.80 o 
  -3   3   4     1305.89     1297.03     25.19 o 
  -2   3   4     4848.08     5064.46     53.90 o 
  -1   3   4       20.54       13.83      1.89 o 
   0   3   4      211.45      177.84      3.79 o 
   1   3   4       84.29       89.95      2.18 o 
   2   3   4       13.08       14.82      2.02 o 
   3   3   4       86.26       88.66      3.80 o 
   4   3   4      175.64      157.49      4.55 o 
   5   3   4      199.30      205.77      3.73 o 
   6   3   4       10.60        4.81      2.98 o 
  -9   4   4        1.56        5.80      1.99 o 
  -8   4   4        4.28        7.20      1.71 o 
  -7   4   4       17.39       12.98      3.11 o 
  -6   4   4       11.62       10.79      1.99 o 
  -5   4   4     1197.94     1210.85     11.82 o 
  -4   4   4      584.11      572.20      6.30 o 
  -3   4   4     1336.17     1371.68     29.42 o 
  -2   4   4     2318.97     2361.20     23.54 o 
  -1   4   4      149.38      171.23      6.02 o 
   0   4   4      113.53       90.17      2.67 o 
   1   4   4      425.06      466.69      5.66 o 
   2   4   4        2.77        3.40      1.67 o 
   3   4   4       36.16       43.44      2.55 o 
   4   4   4      371.92      368.45      6.27 o 
   5   4   4       30.80       32.99      4.01 o 
   6   4   4       43.33       37.61      4.01 o 
  -9   5   4       36.66       25.62      2.63 o 
  -8   5   4        1.64        5.09      2.98 o 
  -7   5   4      234.72      238.57      7.58 o 
  -6   5   4      159.07      172.08      4.90 o 
  -5   5   4        4.28        7.45      2.03 o 
  -4   5   4        0.97        5.33      2.98 o 
  -3   5   4       24.71       44.66      6.69 o 
  -2   5   4        1.70        7.66      3.30 o 
  -1   5   4       97.20      124.94      6.46 o 
   0   5   4      101.16      143.16      4.12 o 
   1   5   4      329.57      338.16      4.57 o 
   2   5   4       35.52       31.88      2.58 o 
   3   5   4      478.90      498.65      6.41 o 
   4   5   4        3.82        6.28      3.53 o 
   5   5   4       13.41       16.94      4.01 o 
   6   5   4        0.97        2.67      5.80 o 
  -9   6   4        6.93        3.82      2.98 o 
  -8   6   4        0.00        1.05      1.78 o 
  -7   6   4        0.97        9.99      2.35 o 
  -6   6   4      226.92      212.88      4.59 o 
  -5   6   4        9.40       24.81      3.74 o 
  -4   6   4      166.77      166.75      3.61 o 
  -3   6   4      118.50      140.44      3.47 o 
  -2   6   4       96.63       88.28      4.46 o 
  -1   6   4       41.31       51.50      3.44 o 
   0   6   4      108.62      121.22      5.83 o 
   1   6   4       14.05       28.79      2.15 o 
   2   6   4       44.32       52.64      2.91 o 
   3   6   4      336.08      361.46      4.70 o 
   4   6   4      106.00      118.56     16.27 o 
   5   6   4       40.01       25.86      4.90 o 
  -9   7   4       38.85       37.09      9.14 o 
  -8   7   4        2.74        6.56      2.35 o 
  -7   7   4       23.65       17.74      2.75 o 
  -6   7   4        8.53       10.91      2.43 o 
  -5   7   4       22.85       15.82      3.93 o 
  -4   7   4      191.57      191.66      7.36 o 
  -3   7   4      341.91      318.54      5.36 o 
  -2   7   4        4.64        4.81      2.97 o 
  -1   7   4      645.06      687.84     23.41 o 
   0   7   4        1.53       13.51      2.48 o 
   1   7   4      227.65      218.56      5.54 o 
   2   7   4        3.69        2.60      1.58 o 
   3   7   4      139.08      130.44      9.36 o 
   4   7   4        6.51        2.67      4.01 o 
  -9   8   4       16.58       17.59      3.79 o 
  -8   8   4        6.08        4.09      3.61 o 
  -7   8   4        2.38        5.22      2.75 o 
  -6   8   4        1.77        7.04      3.93 o 
  -5   8   4        1.50        9.24      2.52 o 
  -4   8   4      522.76      491.12      8.41 o 
  -3   8   4      611.81      628.56     11.15 o 
  -2   8   4      281.95      276.36      8.66 o 
  -1   8   4       71.86       70.25      3.78 o 
   0   8   4      596.81      583.38      8.24 o 
   1   8   4      766.85      651.18      6.49 o 
   2   8   4      156.33      160.06     11.98 o 
   3   8   4        0.00        2.23      2.46 o 
   4   8   4        4.07        6.69      4.90 o 
  -8   9   4       20.16       17.10      4.56 o 
  -7   9   4        3.48        3.22      4.06 o 
  -6   9   4      205.72      207.95      5.86 o 
  -5   9   4        3.20        3.37      4.25 o 
  -4   9   4      298.84      309.08      5.83 o 
  -3   9   4      549.94      514.91      9.30 o 
  -2   9   4      396.44      398.59      8.49 o 
  -1   9   4      179.56      173.00      5.19 o 
   0   9   4        0.56        3.63      1.95 o 
   1   9   4        8.18       12.11      1.59 o 
   2   9   4        0.24        3.96      2.22 o 
   3   9   4        0.65        2.23      4.46 o 
  -8  10   4       23.24       18.56      5.01 o 
  -7  10   4        0.96        0.00      2.21 o 
  -6  10   4        0.57        3.68      3.15 o 
  -5  10   4        1.20        3.31      3.38 o 
  -4  10   4        0.27        3.12      2.84 o 
  -3  10   4        1.95        1.23      3.44 o 
  -2  10   4        6.02       10.27      3.30 o 
  -1  10   4       65.35       48.69     13.53 o 
   0  10   4       30.59       21.14      4.26 o 
   1  10   4        0.24        1.14      1.55 o 
   2  10   4        4.26        7.58      5.35 o 
  -7  11   4       37.68       29.76      4.24 o 
  -6  11   4        0.18        4.90      2.84 o 
  -5  11   4       20.51       22.07      3.47 o 
  -4  11   4        0.49        4.63      3.78 o 
  -3  11   4        1.95        8.47      3.47 o 
  -2  11   4        3.10        6.51      5.83 o 
  -1  11   4       24.79       36.82      5.42 o 
   0  11   4        8.24        7.30      4.64 o 
  -6  12   4        7.85        9.55      3.30 o 
  -5  12   4       22.83       29.26      4.70 o 
  -4  12   4        1.75       -2.17      4.12 o 
  -3  12   4       23.06       30.16      4.25 o 
  -2  12   4       11.95       18.31      5.05 o 
  -1  12   4        2.61        5.35      4.01 o 
   0 -15   5        8.77       15.73      5.14 o 
   1 -15   5        9.25       10.00      3.93 o 
   2 -15   5       10.38       10.16      4.45 o 
   3 -15   5       45.03       41.65      4.77 o 
   4 -15   5       21.06       15.43      3.73 o 
  -2 -14   5       26.59       30.01      5.01 o 
  -1 -14   5        2.06        2.23      4.39 o 
   0 -14   5       33.38       29.72      4.68 o 
   1 -14   5        0.04        2.71      4.04 o 
   2 -14   5       17.95       19.68      3.42 o 
   3 -14   5      146.54      138.12      7.06 o 
   4 -14   5       36.78       40.58      4.63 o 
   5 -14   5       12.54        6.98      2.64 o 
   6 -14   5        9.48        4.92      2.16 o 
  -3 -13   5       57.78       85.41      9.39 o 
  -2 -13   5        6.10        8.60      5.11 o 
  -1 -13   5       44.14       68.81     22.74 o 
   0 -13   5       13.57       10.70      4.45 o 
   1 -13   5      227.71      217.04      6.24 o 
   2 -13   5       33.45       31.42      8.92 o 
   3 -13   5        1.40        0.88      2.24 o 
   4 -13   5       13.29       10.51      2.44 o 
   5 -13   5        5.59        6.54      1.96 o 
   6 -13   5        4.80        7.07      2.48 o 
  -4 -12   5        0.75        3.44      3.74 o 
  -3 -12   5        0.55        0.00      3.59 o 
  -2 -12   5       61.52       61.33      4.70 o 
  -1 -12   5       13.76        9.66      3.99 o 
   0 -12   5      216.61      205.13      6.46 o 
   1 -12   5       64.47       69.77      4.24 o 
   2 -12   5        5.97        6.03      1.42 o 
   3 -12   5        1.93        0.08      1.74 o 
   4 -12   5       25.37       35.15      2.18 o 
   5 -12   5       25.50       22.36      1.71 o 
   6 -12   5       75.42       89.96      3.81 o 
   7 -12   5       16.54       12.93      8.92 o 
  -5 -11   5       43.54       53.31      5.94 o 
  -4 -11   5       60.54       83.34      6.42 o 
  -3 -11   5      113.42       99.56      8.25 o 
  -2 -11   5       53.17       69.82      8.02 o 
  -1 -11   5       34.03       25.58      3.99 o 
   0 -11   5        1.29        1.26      3.15 o 
   1 -11   5        0.33        1.87      2.97 o 
   2 -11   5       11.61       10.42      1.73 o 
   3 -11   5       11.83        9.34      1.78 o 
   4 -11   5        0.61        0.05      1.62 o 
   5 -11   5      135.91      121.59      3.39 o 
   6 -11   5       58.89       59.77      3.26 o 
   7 -11   5       33.61       25.41      5.80 o 
  -5 -10   5        7.84        6.11      3.74 o 
  -4 -10   5       39.77       38.79      8.69 o 
  -3 -10   5       87.11       91.28      7.49 o 
  -2 -10   5       21.45       32.83      8.25 o 
  -1 -10   5        2.44        4.90      2.78 o 
   0 -10   5       58.19       69.37      5.57 o 
   1 -10   5       62.92       56.79     11.15 o 
   2 -10   5      146.76      164.73      3.58 o 
   3 -10   5       11.90        6.61      1.71 o 
   4 -10   5      115.04      131.48      4.09 o 
   5 -10   5       58.28       52.69      2.19 o 
   6 -10   5       12.56       13.01      3.80 o 
   7 -10   5       10.45        6.69      4.90 o 
   8 -10   5       58.19       58.40      7.58 o 
  -6  -9   5        2.04        0.45      3.59 o 
  -5  -9   5        3.31        5.63      1.57 o 
  -4  -9   5      211.28      179.01      3.10 o 
  -3  -9   5      278.88      254.11      8.92 o 
  -2  -9   5        5.53        7.13      7.58 o 
  -1  -9   5      285.53      317.66      3.63 o 
   0  -9   5      164.02      179.21      3.38 o 
   1  -9   5       42.31       42.12      2.36 o 
   2  -9   5      276.57      291.60      5.47 o 
   3  -9   5        2.12       13.51      1.38 o 
   4  -9   5       83.44       91.16      2.12 o 
   5  -9   5      165.22      192.69      2.88 o 
   6  -9   5       27.24       30.32      5.35 o 
   7  -9   5      191.39      218.89      9.36 o 
   8  -9   5        0.32        2.23      5.35 o 
  -7  -8   5       94.69       83.94      6.38 o 
  -6  -8   5        5.37        5.43      2.20 o 
  -5  -8   5       84.56       81.20      9.58 o 
  -4  -8   5      183.59      166.11      3.81 o 
  -3  -8   5        4.03        3.12      4.01 o 
  -2  -8   5      155.03      164.31      3.12 o 
  -1  -8   5       39.78       23.10      8.69 o 
   0  -8   5       82.48       57.92      2.83 o 
   1  -8   5      124.96      149.37      5.98 o 
   2  -8   5      629.37      636.86      5.75 o 
   3  -8   5      169.59      175.06      2.66 o 
   4  -8   5        0.07        2.76      1.18 o 
   5  -8   5       77.23       67.12      4.78 o 
   6  -8   5       10.21        7.13      4.46 o 
   7  -8   5        8.82       19.62      5.35 o 
   8  -8   5        0.00        5.35      9.81 o 
  -7  -7   5       22.88       21.92      3.38 o 
  -6  -7   5       31.57       40.36      4.01 o 
  -5  -7   5       25.38       28.69      2.16 o 
  -4  -7   5        5.50        3.57      4.01 o 
  -3  -7   5      192.04      203.29     11.15 o 
  -2  -7   5      417.51      530.07     10.25 o 
  -1  -7   5       70.50       87.06      1.66 o 
   0  -7   5      547.23      459.19     10.48 o 
   1  -7   5        8.98       19.08      1.77 o 
   2  -7   5      158.43      175.29      4.33 o 
   3  -7   5      498.31      499.07      5.22 o 
   4  -7   5      151.79      161.01      4.29 o 
   5  -7   5      527.87      498.86     15.60 o 
   6  -7   5        0.26        1.34      4.01 o 
   7  -7   5       94.54      119.92     12.48 o 
  -8  -6   5       18.04       11.80      3.26 o 
  -7  -6   5       37.94       44.54      7.80 o 
  -6  -6   5       89.71       87.56      3.38 o 
  -5  -6   5        1.69        4.01      4.01 o 
  -4  -6   5      333.07      298.25      8.02 o 
  -3  -6   5        1.43        1.78      3.12 o 
  -2  -6   5       12.02       12.93      3.57 o 
  -1  -6   5      841.39      857.74      8.03 o 
   0  -6   5       87.46      102.05      4.40 o 
   1  -6   5      337.55      353.93      4.00 o 
   2  -6   5        0.95        9.61      1.50 o 
   3  -6   5      760.33      689.16      5.62 o 
   4  -6   5      109.04      101.18      2.95 o 
   5  -6   5       38.91       46.89      5.13 o 
   7  -6   5      165.06      192.59     13.82 o 
   8  -6   5        0.14        6.24      5.80 o 
  -8  -5   5       14.74        8.58      3.63 o 
  -7  -5   5        3.75        3.25      3.11 o 
  -6  -5   5       23.25       12.93      7.13 o 
  -5  -5   5        1.85       -0.89      3.57 o 
  -4  -5   5        6.71       10.70      6.24 o 
  -3  -5   5        3.95       14.46      2.35 o 
  -2  -5   5       11.45       26.33      2.52 o 
  -1  -5   5        6.22       23.76      2.90 o 
   0  -5   5      797.56      884.73     11.51 o 
   1  -5   5      124.11      163.39      2.32 o 
   2  -5   5      224.09      260.03      2.60 o 
   3  -5   5       33.92       29.75      1.62 o 
   4  -5   5       28.26       20.37      2.87 o 
   5  -5   5        1.30        3.68      3.44 o 
   6  -5   5       72.29       72.22      6.24 o 
   7  -5   5        8.69       18.28      5.35 o 
   8  -5   5       16.45       26.75      6.24 o 
  -8  -4   5        8.29        9.58      3.53 o 
  -7  -4   5        2.44        4.90      3.57 o 
  -6  -4   5      112.34      115.46      9.36 o 
  -5  -4   5      194.94      215.70      4.70 o 
  -4  -4   5      119.50      102.25      4.18 o 
  -3  -4   5        0.14       15.63      3.34 o 
  -2  -4   5     4081.43     4231.86     46.02 o 
  -1  -4   5     4956.71     4926.23     51.48 o 
   0  -4   5      235.83      135.16      5.27 o 
   1  -4   5      306.29      301.15      3.21 o 
   2  -4   5        0.22        1.99      1.23 o 
   3  -4   5      130.88      125.00      1.39 o 
   4  -4   5        3.69        7.83      1.03 o 
   5  -4   5      185.29      208.87      5.04 o 
   6  -4   5      124.46      155.59      7.13 o 
   7  -4   5        8.30        6.24      4.90 o 
   8  -4   5        1.48        6.24      5.35 o 
  -9  -3   5        0.09        6.24      6.69 o 
  -8  -3   5       17.27       18.93      3.50 o 
  -7  -3   5       11.25       11.15      3.57 o 
  -6  -3   5       72.71       81.99      3.95 o 
  -5  -3   5      469.89      482.33     10.48 o 
  -4  -3   5      434.77      454.20     14.04 o 
  -3  -3   5        5.11       12.54      4.01 o 
  -2  -3   5      910.89      915.04      9.30 o 
  -1  -3   5      501.15      536.18      6.91 o 
   0  -3   5      445.55      442.28      4.22 o 
   1  -3   5      253.84      285.77      4.10 o 
   2  -3   5      115.74      139.16      2.04 o 
   3  -3   5        0.49       13.41      0.99 o 
   4  -3   5      350.86      353.88      3.28 o 
   5  -3   5        0.85        3.36      3.10 o 
   6  -3   5      120.00      110.73      5.33 o 
   7  -3   5        1.96        2.23      7.58 o 
   8  -3   5       12.18        7.13      5.35 o 
  -9  -2   5       17.62       14.82      5.33 o 
  -8  -2   5       91.06      100.75      5.35 o 
  -7  -2   5      224.02      227.52      6.24 o 
  -6  -2   5      153.01      159.87      4.78 o 
  -5  -2   5      366.84      364.41      9.14 o 
  -4  -2   5      144.12      144.37      4.12 o 
  -3  -2   5      522.58      603.87      7.58 o 
  -2  -2   5       22.33       19.73      4.46 o 
  -1  -2   5     2122.89     2156.92     35.66 o 
   0  -2   5        8.68       39.48      2.29 o 
   1  -2   5      165.60      229.18      2.46 o 
   2  -2   5     1381.96     1455.46      9.71 o 
   3  -2   5       88.17      118.94      1.88 o 
   4  -2   5      346.47      351.22      3.22 o 
   5  -2   5        0.67        1.63      1.39 o 
   6  -2   5        8.39       10.62      1.37 o 
   7  -2   5       31.53       32.54      5.35 o 
   8  -2   5        8.54        3.57      4.90 o 
  -9  -1   5       49.45       51.26      8.25 o 
  -8  -1   5       18.48       26.45      4.01 o 
  -7  -1   5       26.70       20.95      5.80 o 
  -6  -1   5       45.90       65.64      2.98 o 
  -5  -1   5      787.15      761.31      9.43 o 
  -4  -1   5       59.26       80.05      2.67 o 
  -3  -1   5      765.86      815.58     20.95 o 
  -2  -1   5     1082.21     1154.68     11.99 o 
  -1  -1   5       66.08       31.40      5.13 o 
   0  -1   5      857.93      935.39     18.95 o 
   1  -1   5       87.68       74.30      3.92 o 
   2  -1   5      843.63      840.23      6.31 o 
   3  -1   5        0.21        7.76      1.07 o 
   4  -1   5       31.07       28.15      2.01 o 
   5  -1   5       47.47       42.70      2.42 o 
   6  -1   5      522.78      503.39      4.95 o 
   7  -1   5        0.91       -0.44      1.15 o 
  -9   0   5        0.16        0.45      2.67 o 
  -8   0   5       47.50       50.92      3.44 o 
  -7   0   5        2.41        6.34      2.03 o 
  -6   0   5      194.09      204.82      9.36 o 
  -5   0   5      907.02      898.09     18.72 o 
  -4   0   5       59.99       44.38      2.70 o 
  -3   0   5      668.01      617.61      8.92 o 
  -2   0   5     3214.67     3003.96     35.22 o 
  -1   0   5       82.45       78.91      2.70 o 
   0   0   5       94.33      105.33      6.02 o 
   1   0   5     1494.34     1568.50     13.02 o 
   2   0   5       31.67       47.22      1.65 o 
   3   0   5       71.02       68.83      1.60 o 
   4   0   5       41.21       39.40      2.90 o 
   5   0   5        2.23        4.78      1.96 o 
   6   0   5       13.57       16.25      1.82 o 
   7   0   5        3.16        3.73      1.98 o 
  -9   1   5      114.89      131.20      5.83 o 
  -8   1   5       15.33        8.21      2.70 o 
  -7   1   5        1.37       -0.52      2.98 o 
  -6   1   5       14.36       18.47      3.61 o 
  -5   1   5      148.30      153.35      3.30 o 
  -4   1   5      320.37      339.75     11.15 o 
  -3   1   5     1283.71     1381.22     13.08 o 
  -2   1   5       66.87       70.98      2.97 o 
  -1   1   5      543.40      659.70      9.58 o 
   0   1   5     4640.39     4690.84     46.65 o 
   1   1   5      428.54      477.20      8.13 o 
   2   1   5      632.11      695.00      6.11 o 
   3   1   5        0.26        9.28      1.54 o 
   4   1   5      100.38      105.75      3.12 o 
   5   1   5        0.13        0.30      1.80 o 
   6   1   5        1.60        5.03      2.67 o 
   7   1   5        0.00       -0.86      2.14 o 
  -9   2   5       95.40       95.09      3.30 o 
  -8   2   5        4.47        9.81      3.12 o 
  -7   2   5        0.15        1.96      2.23 o 
  -6   2   5      135.25      149.71     14.04 o 
  -5   2   5      189.63      210.42      3.78 o 
  -4   2   5     1038.32      870.27     15.16 o 
  -3   2   5     2519.52     2421.35     23.17 o 
  -2   2   5     1162.39     1233.22     14.03 o 
  -1   2   5      269.81      301.85     12.04 o 
   0   2   5      476.34      516.97     12.04 o 
   1   2   5      468.80      467.34      4.75 o 
   2   2   5      251.12      205.88      3.80 o 
   3   2   5      160.95      184.82      3.55 o 
   4   2   5      126.13      125.45      3.19 o 
   5   2   5      119.62      107.80      2.75 o 
   6   2   5        1.34        2.99      2.46 o 
  -9   3   5       57.23       69.91      5.13 o 
  -8   3   5        7.48        8.37      2.35 o 
  -7   3   5      313.13      304.98      5.53 o 
  -6   3   5      185.50      191.87      4.52 o 
  -5   3   5        0.24        7.13      3.30 o 
  -4   3   5      540.77      547.07      8.25 o 
  -3   3   5        7.51       40.02      7.36 o 
  -2   3   5      836.47      719.72     19.62 o 
  -1   3   5      742.64      829.72      8.51 o 
   0   3   5       26.90       54.33      2.35 o 
   1   3   5      249.63      292.21      3.95 o 
   2   3   5      108.63      125.70      5.57 o 
   3   3   5      543.65      525.88      5.32 o 
   4   3   5       30.27       26.82      1.96 o 
   5   3   5       89.80       98.63      5.35 o 
   6   3   5        0.00        1.97      2.14 o 
  -9   4   5       48.80       49.74      3.15 o 
  -8   4   5        0.16        2.14      2.23 o 
  -7   4   5       33.70       40.29      4.46 o 
  -6   4   5       72.69       72.22      2.67 o 
  -5   4   5        8.20       15.53      2.03 o 
  -4   4   5      466.16      527.88     14.93 o 
  -3   4   5       57.62       44.58      3.12 o 
  -2   4   5      515.88      566.26      6.69 o 
  -1   4   5      594.88      694.70      7.72 o 
   0   4   5       16.89       19.45      2.70 o 
   1   4   5       12.67       13.81      1.72 o 
   2   4   5       50.74       54.14      2.10 o 
   3   4   5      394.45      391.84      4.70 o 
   4   4   5       22.18       30.82      6.69 o 
   5   4   5       18.03       20.75      2.84 o 
   6   4   5        0.17        0.45      5.35 o 
  -9   5   5       64.98       59.29      3.38 o 
  -8   5   5        3.81        2.10      2.35 o 
  -7   5   5      147.97      154.13      4.18 o 
  -6   5   5      243.36      244.70      6.60 o 
  -5   5   5       16.88       26.55      2.35 o 
  -4   5   5       31.97       47.39      4.46 o 
  -3   5   5       23.69       37.31      8.47 o 
  -2   5   5      510.83      523.44     21.84 o 
  -1   5   5       47.97       75.42      5.13 o 
   0   5   5      141.02      146.74      4.52 o 
   1   5   5       48.35       37.63      2.88 o 
   2   5   5        1.73        4.29      2.03 o 
   3   5   5        3.11        4.33      2.42 o 
   4   5   5       20.16       15.34      3.21 o 
   5   5   5       78.94       78.46      5.35 o 
  -9   6   5        0.09        1.74      3.42 o 
  -8   6   5       18.02       19.55      3.93 o 
  -7   6   5       98.40       89.07      5.01 o 
  -6   6   5       58.08       68.92      5.01 o 
  -5   6   5      171.66      180.02      3.93 o 
  -4   6   5       22.28       39.08      3.79 o 
  -3   6   5        2.31        5.71      2.97 o 
  -2   6   5      296.68      266.61      5.04 o 
  -1   6   5       71.91       89.41      3.47 o 
   0   6   5      154.33      167.20      3.89 o 
   1   6   5      413.19      436.90      5.32 o 
   2   6   5      275.33      276.32      4.35 o 
   3   6   5      399.36      373.81      8.35 o 
   4   6   5       17.00       14.90      3.30 o 
  -9   7   5        8.68        6.15      2.75 o 
  -8   7   5        0.02        2.06      2.63 o 
  -7   7   5        7.29        9.09      2.97 o 
  -6   7   5       53.36       76.04      5.57 o 
  -5   7   5       38.27       42.26      4.01 o 
  -4   7   5      794.61      777.15     11.12 o 
  -3   7   5       16.87       19.36      4.88 o 
  -2   7   5       11.88       15.60      3.50 o 
  -1   7   5      372.82      343.15      6.14 o 
   0   7   5      128.04      133.02      4.58 o 
   1   7   5        0.06        6.29      2.22 o 
   2   7   5        1.23        8.20      2.48 o 
   3   7   5      116.99      105.21      9.36 o 
   4   7   5       99.62       81.43      9.14 o 
  -9   8   5       13.05        8.55      3.15 o 
  -8   8   5        3.67        2.53      2.35 o 
  -7   8   5        4.56        2.23      2.79 o 
  -6   8   5        0.09        1.13      3.12 o 
  -5   8   5       92.81       89.77      6.28 o 
  -4   8   5        7.88        9.14      2.84 o 
  -3   8   5      112.97      131.05      5.27 o 
  -2   8   5       20.19       46.05      3.61 o 
  -1   8   5        0.10        6.28      3.50 o 
   0   8   5       66.60       74.88      6.20 o 
   1   8   5      225.84      199.81      4.33 o 
   2   8   5       34.01       23.18      2.69 o 
   3   8   5        0.30        0.31      2.67 o 
  -8   9   5      255.57      263.64      6.82 o 
  -7   9   5       85.97       99.82      7.36 o 
  -6   9   5       79.28       84.30      4.68 o 
  -5   9   5        6.20        8.02      3.12 o 
  -4   9   5        0.41        6.22      3.79 o 
  -3   9   5       28.08       40.78      7.13 o 
  -2   9   5        8.71       18.53      3.47 o 
  -1   9   5        3.95        6.19      5.51 o 
   0   9   5       25.29       31.44      4.88 o 
   1   9   5        4.40        2.89      2.42 o 
   2   9   5        1.13        1.96      2.27 o 
  -7  10   5       55.48       60.68      5.35 o 
  -6  10   5        4.08        4.69      4.01 o 
  -5  10   5        0.82        4.10      4.46 o 
  -4  10   5        7.96        1.88      4.88 o 
  -3  10   5       41.39       58.03      4.25 o 
  -2  10   5       41.81       44.17      5.13 o 
  -1  10   5        0.00        0.26      1.64 o 
   0  10   5        1.77        5.73      2.54 o 
   1  10   5        3.10        2.23      5.80 o 
  -6  11   5        7.72        8.06      5.51 o 
  -5  11   5      149.05      160.42      7.58 o 
  -4  11   5       72.14       54.28      5.39 o 
  -3  11   5       58.31       77.12      5.79 o 
  -2  11   5        0.09        4.65      4.52 o 
  -1  11   5       52.00       43.70      3.52 o 
  -4  12   5        5.12        2.78      4.30 o 
  -3  12   5       29.41       10.20     11.81 o 
   0 -15   6       32.68       37.14      5.80 o 
   1 -15   6        4.85        9.89      4.78 o 
   2 -15   6        0.60        3.19      3.11 o 
   3 -15   6       80.58       75.52      5.19 o 
   4 -15   6       47.86       46.99      6.77 o 
  -2 -14   6       14.81       12.20      7.49 o 
  -1 -14   6       49.35       53.16      6.27 o 
   0 -14   6      108.62      121.08      6.93 o 
   1 -14   6        4.11        3.04      3.30 o 
   2 -14   6       54.24       62.59      5.13 o 
   3 -14   6        8.77       19.34      2.14 o 
   4 -14   6        4.96        2.97      2.12 o 
   5 -14   6       26.96       15.78      3.39 o 
  -3 -13   6       27.94       28.77      4.88 o 
  -2 -13   6       10.12       11.29      4.78 o 
  -1 -13   6       71.29       54.23      5.50 o 
   0 -13   6      102.82      119.69      8.69 o 
   1 -13   6       19.75       33.82      6.24 o 
   2 -13   6      102.48      109.16      7.58 o 
   3 -13   6        8.22        4.91      2.85 o 
   4 -13   6        3.27        3.77      2.01 o 
   5 -13   6       25.36       15.10      2.16 o 
   6 -13   6       11.60        7.25      1.54 o 
  -4 -12   6        0.05        0.30      3.99 o 
  -3 -12   6        6.13        6.47      5.80 o 
  -2 -12   6        3.37        6.48      3.42 o 
  -1 -12   6        2.17        6.24      3.95 o 
   0 -12   6        9.15        8.09      3.11 o 
   1 -12   6       71.22       56.14      7.36 o 
   2 -12   6        0.52        1.66      1.49 o 
   3 -12   6        3.17        3.83      1.81 o 
   4 -12   6        0.12        4.68      2.15 o 
   5 -12   6        0.72       -0.35      1.17 o 
   6 -12   6       13.40       11.62      2.13 o 
   7 -12   6        8.79        4.01      4.90 o 
  -5 -11   6        1.05        5.44      3.93 o 
  -4 -11   6        0.42       -1.64      4.37 o 
  -3 -11   6       11.41       13.63      3.74 o 
  -2 -11   6      338.98      294.09     23.41 o 
  -1 -11   6        2.27        3.16      3.23 o 
   0 -11   6       35.87       38.61      3.99 o 
   1 -11   6        0.02        3.64      4.06 o 
   2 -11   6       25.17       32.10      1.89 o 
   3 -11   6       11.01       20.92      2.62 o 
   4 -11   6      243.42      256.14      4.78 o 
   5 -11   6      171.14      175.14      4.92 o 
   6 -11   6       26.49       26.12      2.69 o 
   7 -11   6       43.23       42.35      6.24 o 
  -5 -10   6       57.70       52.95      5.54 o 
  -4 -10   6       14.84       17.79      3.74 o 
  -3 -10   6      267.33      229.37    145.11 o 
  -2 -10   6        0.85        1.70      0.87 o 
  -1 -10   6        1.79        5.26      1.28 o 
   0 -10   6       23.62       29.53      1.68 o 
   1 -10   6       95.39      103.74      7.91 o 
   2 -10   6      149.53      146.20      2.96 o 
   3 -10   6       72.49       75.33      2.32 o 
   4 -10   6       98.57       96.92      3.95 o 
   5 -10   6      263.68      285.77      6.30 o 
   6 -10   6       64.72       70.44      6.24 o 
   7 -10   6        6.06       15.60      5.80 o 
  -6  -9   6       39.36       32.72      2.88 o 
  -5  -9   6        2.21        0.49      1.79 o 
  -4  -9   6        1.43        5.35      4.90 o 
  -3  -9   6       38.28       44.02      2.90 o 
  -2  -9   6      164.97      149.63      8.47 o 
  -1  -9   6       33.49       36.87      2.35 o 
   0  -9   6      276.86      305.33      6.91 o 
   1  -9   6        3.14       10.88      4.68 o 
   2  -9   6        6.32        5.62      1.57 o 
   3  -9   6        6.57       13.05      1.54 o 
   4  -9   6       34.13       33.43      1.57 o 
   5  -9   6      121.88      145.81      2.83 o 
   6  -9   6       33.41       27.19      5.35 o 
   7  -9   6      156.64      143.11      8.47 o 
   8  -9   6       15.37        7.58      6.24 o 
  -7  -8   6        3.89        6.42      2.97 o 
  -6  -8   6        5.73        4.90      3.57 o 
  -5  -8   6      107.09      119.92      7.13 o 
  -4  -8   6      171.44      183.23     12.48 o 
  -3  -8   6        0.11        4.01      4.01 o 
  -2  -8   6      309.10      313.89      4.46 o 
  -1  -8   6      516.20      568.95      6.96 o 
   0  -8   6      416.79      388.01      4.70 o 
   1  -8   6       98.81      115.53      4.28 o 
   2  -8   6      167.65      170.15      3.75 o 
   3  -8   6        0.20       10.82      1.57 o 
   4  -8   6       84.56       74.17      2.40 o 
   5  -8   6       64.56       62.79      3.69 o 
   6  -8   6        0.08        6.24      4.46 o 
   7  -8   6       28.47       21.84      6.24 o 
   8  -8   6        3.32        9.36      6.24 o 
  -7  -7   6        0.45        2.73      2.29 o 
  -6  -7   6       47.78       33.88      5.80 o 
  -5  -7   6       48.44       41.91      8.92 o 
  -4  -7   6       45.02       44.14      5.35 o 
  -3  -7   6      144.31      168.96      7.13 o 
  -2  -7   6       96.54       83.37      5.35 o 
  -1  -7   6      190.54      202.58      5.57 o 
   0  -7   6       47.66       43.37      2.67 o 
   1  -7   6       10.92        4.62      2.67 o 
   2  -7   6      633.50      640.71      5.73 o 
   3  -7   6      285.86      298.69      3.76 o 
   4  -7   6        2.83        4.40      1.01 o 
   5  -7   6       61.37       79.85      9.58 o 
   6  -7   6        0.05        5.80      4.46 o 
   7  -7   6        0.47        2.23      4.90 o 
   8  -7   6        0.02        3.12      9.81 o 
  -8  -6   6       28.75       28.71      6.91 o 
  -7  -6   6       17.86       23.66      3.31 o 
  -6  -6   6       67.19       71.33      5.80 o 
  -5  -6   6        1.46        4.90      4.01 o 
  -4  -6   6      158.44      183.67      7.13 o 
  -3  -6   6     1176.05     1179.37     14.56 o 
  -2  -6   6      263.85      276.82     13.37 o 
  -1  -6   6      409.47      483.10      6.30 o 
   0  -6   6       11.59       26.23      1.57 o 
   1  -6   6      861.79      892.28     10.03 o 
   2  -6   6      735.10      738.47      5.43 o 
   3  -6   6        8.24       20.90      2.09 o 
   4  -6   6       20.83       15.89      1.75 o 
   5  -6   6      273.69      281.57      5.99 o 
   6  -6   6       20.23       20.98      4.59 o 
   7  -6   6       30.77        6.69      8.92 o 
   8  -6   6        7.35        3.12      9.36 o 
  -8  -5   6       60.37       42.58     29.87 o 
  -7  -5   6       63.85       80.69      5.80 o 
  -6  -5   6      287.37      286.21     13.37 o 
  -5  -5   6        0.37        2.67      2.52 o 
  -4  -5   6        0.00        2.29      3.04 o 
  -3  -5   6      212.08      213.77      6.94 o 
  -2  -5   6     3449.17     3582.48     36.72 o 
  -1  -5   6     1756.49     1620.53     16.08 o 
   0  -5   6      300.96      270.56      3.07 o 
   1  -5   6       12.90        6.43      2.14 o 
   2  -5   6       64.79       66.83      3.94 o 
   3  -5   6      164.02      148.46      2.18 o 
   4  -5   6      245.12      229.52      2.36 o 
   5  -5   6       35.03       33.33      3.47 o 
   6  -5   6      283.80      273.19      6.46 o 
   7  -5   6        3.55       -2.67      4.90 o 
   8  -5   6        5.14       -1.34      5.35 o 
  -8  -4   6       13.45       17.83      8.02 o 
  -7  -4   6       47.14       41.46      4.90 o 
  -6  -4   6      327.17      320.09      7.16 o 
  -5  -4   6       45.71       46.75      8.02 o 
  -4  -4   6        0.00        4.84      2.35 o 
  -3  -4   6       20.36       35.89      2.84 o 
  -2  -4   6     1676.42     1426.74     14.50 o 
  -1  -4   6       88.51      116.36      5.13 o 
   0  -4   6        7.68        5.26      1.75 o 
   1  -4   6     1886.22     1914.08     15.50 o 
   2  -4   6        4.48       13.94      1.61 o 
   3  -4   6      383.59      338.91      3.60 o 
   4  -4   6      477.40      468.74      3.75 o 
   5  -4   6       13.85       14.03      3.78 o 
   6  -4   6       17.10       20.66      3.47 o 
   7  -4   6        0.00        5.35      4.90 o 
   8  -4   6        1.53        8.02      5.80 o 
  -9  -3   6        7.73       10.70      4.46 o 
  -8  -3   6        3.03        3.57      6.69 o 
  -7  -3   6      176.59      177.29      4.56 o 
  -6  -3   6       28.18       32.97      5.19 o 
  -5  -3   6        1.63        4.56      3.04 o 
  -4  -3   6      272.94      280.79      7.80 o 
  -3  -3   6     1746.26     1788.25     19.23 o 
  -2  -3   6      196.60      253.01      4.10 o 
  -1  -3   6       11.34        6.69      1.89 o 
   0  -3   6     1008.23     1021.22     18.31 o 
   1  -3   6       51.88       56.14      2.08 o 
   2  -3   6       62.29       63.18      2.02 o 
   3  -3   6       58.35       71.67      1.64 o 
   4  -3   6      133.49      142.80      2.69 o 
   5  -3   6       54.13       66.15      2.00 o 
   6  -3   6       89.62       83.24      5.33 o 
   7  -3   6        0.73        0.89      7.58 o 
  -9  -2   6       16.96       17.83      4.46 o 
  -8  -2   6        1.99        2.84      3.10 o 
  -7  -2   6       56.92       69.84      4.12 o 
  -6  -2   6        0.41        2.84      2.70 o 
  -5  -2   6      251.11      264.22     12.04 o 
  -4  -2   6       28.53       29.07      6.24 o 
  -3  -2   6      555.73      638.69      7.40 o 
  -2  -2   6        0.26       23.89      5.57 o 
  -1  -2   6     2614.95     2432.91     23.17 o 
   0  -2   6      582.61      646.56      7.07 o 
   1  -2   6      471.27      494.70      7.11 o 
   2  -2   6      611.72      655.19      5.57 o 
   3  -2   6       47.03       50.82      1.61 o 
   4  -2   6        4.29        4.07      1.40 o 
   5  -2   6       62.17       63.21      2.00 o 
   6  -2   6        4.75        3.15      1.74 o 
   7  -2   6        6.12        2.23      4.46 o 
  -9  -1   6      185.10      194.82      7.13 o 
  -8  -1   6       25.81       36.73      3.55 o 
  -7  -1   6       35.20       45.09      7.80 o 
  -6  -1   6       62.56       68.76      3.15 o 
  -5  -1   6       28.00       52.19      3.44 o 
  -4  -1   6        7.17        5.55      2.63 o 
  -3  -1   6     1829.73     1903.53     30.98 o 
  -2  -1   6      561.35      539.08     13.15 o 
  -1  -1   6      175.53      235.52      4.54 o 
   0  -1   6      491.98      374.07      4.41 o 
   1  -1   6      918.02      992.32      8.10 o 
   2  -1   6     1998.56     1961.36     16.86 o 
   3  -1   6      277.74      267.15      3.33 o 
   4  -1   6        1.84        4.59      1.54 o 
   5  -1   6        4.29        3.52      1.30 o 
   6  -1   6       17.51       17.77      1.98 o 
   7  -1   6        0.51        4.01      8.02 o 
  -9   0   6      252.85      254.36      9.58 o 
  -8   0   6        0.13        2.53      2.70 o 
  -7   0   6        8.08       10.23      3.79 o 
  -6   0   6       10.66       20.79      4.41 o 
  -5   0   6       53.36       58.77      2.90 o 
  -4   0   6       43.59       38.81      2.52 o 
  -3   0   6        3.39       21.60      6.69 o 
  -2   0   6       79.86       68.70      6.02 o 
  -1   0   6      263.38      308.25      6.14 o 
   0   0   6     1359.96     1306.77     12.13 o 
   1   0   6      485.05      463.23     12.83 o 
   2   0   6       85.79       71.71      2.03 o 
   3   0   6      521.48      487.62      6.70 o 
   4   0   6        3.60        5.21      1.32 o 
   5   0   6      207.88      200.28      7.75 o 
   6   0   6       14.83       10.01      2.36 o 
   7   0   6       15.00        3.57      4.46 o 
  -9   1   6       62.28       69.15      8.02 o 
  -8   1   6       11.38       10.19      3.04 o 
  -7   1   6      200.77      203.53      4.93 o 
  -6   1   6       54.42       66.90      3.15 o 
  -5   1   6        3.35        3.57      2.56 o 
  -4   1   6       13.98       14.94      4.01 o 
  -3   1   6       74.51       95.67      2.84 o 
  -2   1   6      172.71      163.69      8.25 o 
  -1   1   6      248.94      232.54      8.69 o 
   0   1   6      568.10      516.91      5.83 o 
   1   1   6      757.71      812.64      7.21 o 
   2   1   6        3.16        7.25      1.36 o 
   3   1   6        9.90       25.14      1.93 o 
   4   1   6      216.40      213.17      4.64 o 
   5   1   6       50.18       47.23      2.62 o 
   6   1   6        5.47        3.57      2.32 o 
  -9   2   6        1.03        3.57      2.21 o 
  -8   2   6       18.34       16.05      2.52 o 
  -7   2   6       71.59       72.47      3.78 o 
  -6   2   6        1.03        9.93      2.35 o 
  -5   2   6       52.02       42.82      5.13 o 
  -4   2   6      148.36      157.90      3.61 o 
  -3   2   6      457.37      469.53      6.74 o 
  -2   2   6     1983.38     1981.36     19.39 o 
  -1   2   6      116.63       85.73      4.46 o 
   0   2   6       52.02       68.89      3.79 o 
   1   2   6       74.32      100.11      3.41 o 
   2   2   6        1.93        7.01      1.54 o 
   3   2   6        0.00        1.92      1.62 o 
   4   2   6      821.62      859.47      8.14 o 
   5   2   6       13.66       15.87      2.46 o 
   6   2   6       38.47       44.76      4.06 o 
  -9   3   6       34.52       17.48      4.41 o 
  -8   3   6       37.60       33.05      3.57 o 
  -7   3   6      287.94      258.01      5.60 o 
  -6   3   6      133.67      129.47      5.35 o 
  -5   3   6       54.39       50.72      4.01 o 
  -4   3   6      567.19      569.05      9.61 o 
  -3   3   6       67.38       93.36      4.46 o 
  -2   3   6       69.99       72.88      9.81 o 
  -1   3   6       47.72       42.77      4.10 o 
   0   3   6        4.10        5.86      2.03 o 
   1   3   6      547.64      622.35      6.37 o 
   2   3   6       11.13       13.59      2.06 o 
   3   3   6       22.92       29.08      4.12 o 
   4   3   6      149.18      132.02      4.71 o 
   5   3   6        9.07        4.55      2.97 o 
   6   3   6        0.60        0.89      3.12 o 
  -9   4   6       25.82       31.15      3.15 o 
  -8   4   6       19.05       15.18      2.97 o 
  -7   4   6       15.26       10.40      3.93 o 
  -6   4   6        1.14        6.87      2.75 o 
  -5   4   6        5.31        9.93      2.35 o 
  -4   4   6       40.57       41.58      2.67 o 
  -3   4   6        2.50        4.36      2.03 o 
  -2   4   6      226.59      239.40      4.41 o 
  -1   4   6        6.65       12.36      2.35 o 
   0   4   6      983.40      970.70     10.87 o 
   1   4   6      158.79      161.02      4.30 o 
   2   4   6        4.54       11.16      2.24 o 
   3   4   6      217.65      233.91      7.07 o 
   4   4   6      125.05      132.54      4.34 o 
   5   4   6      101.84      106.38      6.30 o 
  -9   5   6        1.69        3.89      2.35 o 
  -8   5   6       70.90       69.35      3.30 o 
  -7   5   6        0.38        6.72      2.35 o 
  -6   5   6      183.92      166.70     10.92 o 
  -5   5   6       79.40       79.81      4.12 o 
  -4   5   6       79.92       78.16      3.90 o 
  -3   5   6      269.83      235.72      5.13 o 
  -2   5   6      334.54      343.56      5.67 o 
  -1   5   6       92.67       81.32     13.15 o 
   0   5   6      174.86      134.90      3.32 o 
   1   5   6        4.58        7.36      3.10 o 
   2   5   6      121.08      148.57      3.57 o 
   3   5   6        2.58        9.47      2.10 o 
   4   5   6       11.07        4.32      2.55 o 
  -9   6   6        0.05        0.99      2.63 o 
  -8   6   6       25.65       19.13      2.67 o 
  -7   6   6       23.93       31.57      5.35 o 
  -6   6   6        0.63        3.33      3.93 o 
  -5   6   6        5.37        5.59      2.67 o 
  -4   6   6      201.76      199.69      7.55 o 
  -3   6   6      615.60      525.43      9.58 o 
  -2   6   6       14.30       40.97      3.90 o 
  -1   6   6      118.15      117.06      4.10 o 
   0   6   6      194.32      197.52      4.94 o 
   1   6   6      435.00      388.17      5.54 o 
   2   6   6      146.43      145.52      7.61 o 
   3   6   6       61.76       62.56      3.41 o 
   4   6   6       19.05       12.43      2.88 o 
  -9   7   6        0.13       -1.07      2.97 o 
  -8   7   6        0.68       -2.89      3.04 o 
  -7   7   6       17.77       24.40      5.35 o 
  -6   7   6      437.34      439.11     14.71 o 
  -5   7   6      906.39      843.91     10.87 o 
  -4   7   6      678.25      642.58     10.60 o 
  -3   7   6     1046.65     1001.65     12.76 o 
  -2   7   6       14.35       12.04      3.15 o 
  -1   7   6      124.70      159.45      5.73 o 
   0   7   6        1.38        7.32      1.99 o 
   1   7   6      125.65      128.10      5.60 o 
   2   7   6        6.80        9.85      2.93 o 
   3   7   6       88.00       88.70      4.51 o 
  -8   8   6        2.04        6.84      3.38 o 
  -7   8   6       47.84       41.76      8.02 o 
  -6   8   6        9.51       17.26      4.24 o 
  -5   8   6      123.46      149.65      4.88 o 
  -4   8   6       83.61       75.37      6.77 o 
  -3   8   6        1.37       12.44      3.30 o 
  -2   8   6      123.36      102.93      4.41 o 
  -1   8   6       18.43       13.37      5.67 o 
   0   8   6        1.78        3.18      2.88 o 
   1   8   6        4.65        6.92      3.05 o 
   2   8   6        0.59        5.73      2.41 o 
  -8   9   6      264.10      270.62      9.58 o 
  -7   9   6      152.63      154.26      6.51 o 
  -6   9   6       13.45       15.81      3.95 o 
  -5   9   6        0.07        5.25      3.55 o 
  -4   9   6       55.96       73.22      7.09 o 
  -3   9   6      101.59      110.95      5.79 o 
  -2   9   6       73.88       58.69      8.69 o 
  -1   9   6        1.89        6.54      2.43 o 
   0   9   6       13.99        8.81      2.81 o 
   1   9   6       27.35       16.98      2.95 o 
  -7  10   6       56.07       85.04      8.25 o 
  -6  10   6        2.65        6.45      4.12 o 
  -5  10   6        4.38       15.53      3.61 o 
  -4  10   6        1.33        5.31      3.30 o 
  -3  10   6       87.74       77.63      5.79 o 
  -2  10   6       37.83       26.73      5.27 o 
  -1  10   6        2.70        3.89      3.09 o 
   0  10   6       34.54       24.52      3.28 o 
  -5  11   6       68.47       48.34      5.67 o 
  -4  11   6        0.14       -4.69      3.61 o 
  -3  11   6       35.79       40.00      5.67 o 
  -2  11   6        7.23       13.80      4.25 o 
   0 -15   7        1.53       -1.52      4.45 o 
   1 -15   7        6.16        7.09      3.61 o 
   2 -15   7        6.88        7.68      3.30 o 
   3 -15   7        0.02        2.84      3.50 o 
   4 -15   7       21.42       15.94      2.29 o 
  -2 -14   7        1.05        4.48      6.73 o 
  -1 -14   7        0.22        3.12      4.52 o 
   0 -14   7        0.21       -1.95      3.30 o 
   1 -14   7       12.36        6.58      3.30 o 
   2 -14   7       55.72       62.20     10.48 o 
   3 -14   7        1.27        3.14      2.28 o 
   4 -14   7        1.02        3.28      2.04 o 
   5 -14   7        0.23        4.63      2.05 o 
  -3 -13   7        6.76        8.85      4.06 o 
  -2 -13   7        1.88       -1.19      3.99 o 
  -1 -13   7        1.25        5.15      3.42 o 
   0 -13   7      147.59      135.63      5.33 o 
   1 -13   7        5.07        4.93      2.98 o 
   2 -13   7        7.81       11.74      3.57 o 
   3 -13   7        1.23        3.86      1.99 o 
   4 -13   7        0.65        0.52      1.88 o 
   5 -13   7       26.85       31.76      2.86 o 
   6 -13   7       10.65       21.84      8.92 o 
  -4 -12   7        5.37        2.01      4.78 o 
  -3 -12   7       21.90       21.15      4.25 o 
  -2 -12   7        6.60        5.20      3.99 o 
  -1 -12   7       53.66       49.96      4.78 o 
   0 -12   7       27.51       23.32      3.99 o 
   1 -12   7       59.83       65.19      5.96 o 
   2 -12   7        0.08       -0.34      2.03 o 
   3 -12   7        6.78        9.16      2.44 o 
   4 -12   7       89.05       79.82      3.84 o 
   5 -12   7       70.21       72.61      2.76 o 
   6 -12   7       14.35        6.56      3.02 o 
  -5 -11   7        0.78       -2.21      3.61 o 
  -4 -11   7       24.03       19.13      4.78 o 
  -3 -11   7       18.27        8.11      9.81 o 
  -2 -11   7      131.83      122.71      5.80 o 
  -1 -11   7       41.50       43.72      5.35 o 
   0 -11   7      267.41      274.93      7.58 o 
   1 -11   7      238.86      251.91      5.19 o 
   2 -11   7       36.02       34.80      4.21 o 
   3 -11   7       14.32       17.49      1.49 o 
   4 -11   7        9.02       16.69      3.51 o 
   5 -11   7        3.37        2.23      1.51 o 
   6 -11   7        8.36        4.57      1.60 o 
   7 -11   7       22.12       14.71      5.80 o 
  -6 -10   7        0.42        2.04      3.61 o 
  -5 -10   7        3.19        8.47      5.80 o 
  -4 -10   7       23.46       16.39      9.58 o 
  -3 -10   7       43.80       47.24      4.90 o 
  -2 -10   7      153.95      149.20      2.52 o 
  -1 -10   7       11.71       14.94      5.13 o 
   0 -10   7      274.54      257.39      4.01 o 
   1 -10   7      213.77      238.32      4.46 o 
   2 -10   7       20.76       29.67      2.69 o 
   3 -10   7        9.78       13.78      1.38 o 
   4 -10   7        7.81        6.79      2.12 o 
   5 -10   7       53.92       49.60      2.55 o 
   6 -10   7       16.57       11.59      4.90 o 
   7 -10   7        3.68        7.13      5.35 o 
  -6  -9   7        0.00        1.76      2.63 o 
  -5  -9   7        2.63        1.78      8.02 o 
  -4  -9   7        9.80        7.58      4.90 o 
  -3  -9   7        5.98        7.13      4.90 o 
  -2  -9   7      117.96      117.96      4.16 o 
  -1  -9   7        3.61        5.51      2.50 o 
   0  -9   7       30.38       40.01      2.98 o 
   1  -9   7       36.67       29.55      2.14 o 
   2  -9   7        6.05        8.22      1.54 o 
   3  -9   7       62.11       58.61      4.36 o 
   4  -9   7       13.39       17.53      1.41 o 
   5  -9   7        2.10        6.77      1.42 o 
   6  -9   7       22.41       22.74      5.80 o 
   7  -9   7       30.69       34.33      6.69 o 
  -7  -8   7        0.70        2.21      3.30 o 
  -6  -8   7       32.97       30.32     10.25 o 
  -5  -8   7        4.31       11.15      4.90 o 
  -4  -8   7       48.91       53.50     10.25 o 
  -3  -8   7      235.36      209.53     12.93 o 
  -2  -8   7      442.87      452.06     15.16 o 
  -1  -8   7      314.63      328.63      4.52 o 
   0  -8   7        0.58        2.34      1.69 o 
   1  -8   7       12.69       27.40      2.88 o 
   2  -8   7      322.54      302.76      6.08 o 
   3  -8   7       28.85       31.53      3.50 o 
   4  -8   7        5.47        8.00      1.13 o 
   5  -8   7       25.30       27.76      4.02 o 
   6  -8   7        3.84        2.67      4.46 o 
   7  -8   7       19.20       27.19      6.24 o 
  -7  -7   7        2.09        3.12      8.02 o 
  -6  -7   7      246.44      246.09      9.36 o 
  -5  -7   7       43.18       27.64      8.92 o 
  -4  -7   7       17.03       14.27      4.90 o 
  -3  -7   7       63.39       59.42     11.59 o 
  -2  -7   7        0.12        3.46      2.67 o 
  -1  -7   7       10.84        6.28      2.31 o 
   0  -7   7      175.13      153.71      6.28 o 
   1  -7   7      205.08      185.31      4.28 o 
   2  -7   7       62.59       51.79      3.67 o 
   3  -7   7      126.56      144.02      3.17 o 
   4  -7   7       96.92       96.01      2.48 o 
   5  -7   7        2.97        4.19      3.50 o 
   6  -7   7      102.71       98.79      5.04 o 
   7  -7   7       22.68       59.29      7.13 o 
  -8  -6   7       16.90        3.74      4.24 o 
  -7  -6   7       37.55       27.64      5.80 o 
  -6  -6   7       37.45       32.10      9.36 o 
  -5  -6   7        1.69       -0.58      2.67 o 
  -4  -6   7       58.66       50.63      4.52 o 
  -3  -6   7      321.33      278.95      5.51 o 
  -2  -6   7      608.11      548.58     16.05 o 
  -1  -6   7      221.57      246.66      5.27 o 
   0  -6   7      129.10      152.59      4.17 o 
   1  -6   7       72.95       89.15      2.87 o 
   2  -6   7      103.14       97.32      2.21 o 
   3  -6   7      125.82      136.51      3.02 o 
   4  -6   7      113.14      113.46      3.63 o 
   5  -6   7        7.24        6.28      3.78 o 
   6  -6   7       32.72       17.23      4.64 o 
   7  -6   7        0.00       -2.67      8.47 o 
  -8  -5   7        6.25        8.47      8.02 o 
  -7  -5   7       24.66       28.53      5.35 o 
  -6  -5   7        3.00       12.05      3.84 o 
  -5  -5   7      334.40      320.57      6.30 o 
  -4  -5   7       92.47       68.68      3.78 o 
  -3  -5   7       71.02       60.62      4.18 o 
  -2  -5   7      291.02      272.19      5.04 o 
  -1  -5   7     1804.82     1818.95     18.28 o 
   0  -5   7       52.38       69.66      2.65 o 
   1  -5   7        0.31       24.85      2.50 o 
   2  -5   7      142.57      155.24      6.31 o 
   3  -5   7      153.93      137.93      1.98 o 
   4  -5   7        6.61        4.55      1.01 o 
   5  -5   7       77.19       77.93      6.02 o 
   6  -5   7        1.84        3.19      3.84 o 
   7  -5   7        1.18        4.01      5.35 o 
  -8  -4   7        0.50       -3.12      4.46 o 
  -7  -4   7       31.68       34.76      3.61 o 
  -6  -4   7        0.43       -1.34      3.10 o 
  -5  -4   7       12.63        9.58      2.84 o 
  -4  -4   7      257.11      238.29      5.04 o 
  -3  -4   7      415.50      382.89     17.83 o 
  -2  -4   7       84.52      107.80      3.79 o 
  -1  -4   7       54.62       40.68      3.04 o 
   0  -4   7      553.44      591.49      7.75 o 
   1  -4   7     1060.50     1102.36     12.96 o 
   2  -4   7     2804.71     2839.47     47.20 o 
   3  -4   7      106.42      117.66      2.51 o 
   4  -4   7      168.62      158.88      2.30 o 
   5  -4   7      153.85      141.77      4.18 o 
   6  -4   7        4.27       13.24      4.24 o 
   7  -4   7        9.24        3.57      4.90 o 
  -9  -3   7       20.46       12.48      8.02 o 
  -8  -3   7       34.53       23.93      3.79 o 
  -7  -3   7      111.13      108.70      5.13 o 
  -6  -3   7       11.08       13.37      5.04 o 
  -5  -3   7        8.99        5.47      3.38 o 
  -4  -3   7        3.49        5.13      4.10 o 
  -3  -3   7     1683.81     1830.83     20.06 o 
  -2  -3   7       27.71       38.78      2.90 o 
  -1  -3   7     2387.95     2509.73     37.23 o 
   0  -3   7       44.18       49.75      2.15 o 
   1  -3   7      698.45      748.46     12.10 o 
   2  -3   7       43.89       33.26      2.46 o 
   3  -3   7        9.88       14.38      1.62 o 
   4  -3   7      218.78      229.59      4.12 o 
   5  -3   7       16.47       20.28      1.41 o 
   6  -3   7        9.40        5.98      1.43 o 
   7  -3   7        7.42        1.34      8.02 o 
  -9  -2   7      126.96      126.37      5.73 o 
  -8  -2   7        6.62        6.69      2.84 o 
  -7  -2   7       31.85       35.61      3.84 o 
  -6  -2   7        7.08        6.00      3.10 o 
  -5  -2   7       22.52       24.38      3.50 o 
  -4  -2   7      333.07      396.13      5.99 o 
  -3  -2   7       52.96       51.19      3.44 o 
  -2  -2   7      287.63      329.33      5.57 o 
  -1  -2   7     1134.11     1122.82     23.18 o 
   0  -2   7      736.14      683.87      7.25 o 
   1  -2   7       18.95       46.76      4.51 o 
   2  -2   7       41.61       51.20      2.43 o 
   3  -2   7      592.89      588.87      5.37 o 
   4  -2   7       11.44       18.01      1.64 o 
   5  -2   7       59.88       57.27      2.00 o 
   6  -2   7        1.62        4.68      1.82 o 
   7  -2   7       24.28       14.71      5.35 o 
  -9  -1   7      104.45      103.83     10.48 o 
  -8  -1   7       16.14        8.92      2.84 o 
  -7  -1   7       12.13       14.16      3.44 o 
  -6  -1   7       14.55       13.31      2.84 o 
  -5  -1   7       52.21       62.75      3.84 o 
  -4  -1   7       37.94       46.72      5.57 o 
  -3  -1   7      313.78      323.01      5.04 o 
  -2  -1   7        1.34        4.09      2.35 o 
  -1  -1   7       14.79       39.59      8.02 o 
   0  -1   7      394.20      356.14      4.56 o 
   1  -1   7      403.16      438.21      5.20 o 
   2  -1   7      527.61      521.79      6.24 o 
   3  -1   7       10.30       24.11      4.21 o 
   4  -1   7        1.05        2.51      1.38 o 
   5  -1   7      116.93      113.88      2.83 o 
   6  -1   7        1.60        3.66      1.62 o 
   7  -1   7        0.98        0.00      7.58 o 
  -9   0   7        0.56        2.23      2.52 o 
  -8   0   7        2.37        1.56      4.10 o 
  -7   0   7        0.10        3.50      2.75 o 
  -6   0   7       52.47       39.37      6.91 o 
  -5   0   7        0.10        4.97      3.04 o 
  -4   0   7       21.51       29.39      3.15 o 
  -3   0   7       24.48       23.84      2.52 o 
  -2   0   7      351.01      402.57      5.36 o 
  -1   0   7      622.34      518.51      6.30 o 
   0   0   7      489.54      544.36     11.81 o 
   1   0   7      522.38      550.50      6.18 o 
   2   0   7       30.32       32.43      2.18 o 
   3   0   7       43.99       37.15      1.81 o 
   4   0   7      430.59      398.98      6.18 o 
   5   0   7        3.40        4.97      1.38 o 
   6   0   7       34.31       47.40      5.60 o 
  -9   1   7        0.97        2.45      2.52 o 
  -8   1   7       15.16       13.51      5.80 o 
  -7   1   7      239.99      233.65      4.88 o 
  -6   1   7      306.46      317.02      5.51 o 
  -5   1   7      578.02      590.68     17.16 o 
  -4   1   7      423.02      407.73     15.60 o 
  -3   1   7        3.43       22.83      3.04 o 
  -2   1   7      179.65      169.72      6.02 o 
  -1   1   7      486.72      378.16     13.82 o 
   0   1   7      522.30      550.92      6.46 o 
   1   1   7      117.33      128.08      3.42 o 
   2   1   7        0.23        2.57      1.50 o 
   3   1   7      884.61      862.39     10.55 o 
   4   1   7      670.68      696.86      8.02 o 
   5   1   7       40.02       37.40      2.12 o 
   6   1   7        8.76        8.56      4.18 o 
  -9   2   7       58.41       51.48     10.70 o 
  -8   2   7      388.11      371.35     11.15 o 
  -7   2   7      161.51      144.62      9.14 o 
  -6   2   7      130.41      146.81      4.46 o 
  -5   2   7        0.73        2.58      2.70 o 
  -4   2   7       42.67       53.59      3.79 o 
  -3   2   7      197.67      153.47      4.68 o 
  -2   2   7      349.97      358.21      5.36 o 
  -1   2   7      116.69      140.01      3.47 o 
   0   2   7      780.57      886.49     12.04 o 
   1   2   7      130.63      130.37      5.10 o 
   2   2   7      144.10      148.05      3.77 o 
   3   2   7      540.45      550.63      5.91 o 
   4   2   7        4.16       10.60      2.24 o 
   5   2   7       31.42       36.83      3.59 o 
  -9   3   7        0.10        1.77      3.93 o 
  -8   3   7       59.02       51.48      4.12 o 
  -7   3   7       39.27       36.16      3.71 o 
  -6   3   7        0.99        3.73      3.93 o 
  -5   3   7        1.59        2.50      2.35 o 
  -4   3   7      260.26      274.82      7.55 o 
  -3   3   7       18.87       41.05      7.80 o 
  -2   3   7        5.24       12.15      2.97 o 
  -1   3   7       52.27       45.08      3.38 o 
   0   3   7       43.95       59.37      5.80 o 
   1   3   7      257.70      267.90      4.41 o 
   2   3   7        1.57        7.32      2.06 o 
   3   3   7       40.21       33.97      3.10 o 
   4   3   7        0.03        1.93      2.15 o 
   5   3   7        1.94        2.13      4.06 o 
  -9   4   7        5.00        4.88      3.15 o 
  -8   4   7        0.84        4.90      2.52 o 
  -7   4   7       34.31       34.73      2.98 o 
  -6   4   7        1.35        1.53      2.70 o 
  -5   4   7       57.76       53.51      6.69 o 
  -4   4   7      132.95      108.30      5.80 o 
  -3   4   7        0.00        0.00      2.39 o 
  -2   4   7        6.03       42.39      6.69 o 
  -1   4   7        0.00        4.21      2.75 o 
   0   4   7      440.28      496.42      8.77 o 
   1   4   7      641.14      644.59      8.00 o 
   2   4   7       25.01       29.83      3.67 o 
   3   4   7      110.07      119.20      6.34 o 
   4   4   7      130.73      122.42      3.83 o 
  -9   5   7        3.33        0.58      2.75 o 
  -8   5   7        0.41        2.23      2.79 o 
  -7   5   7        3.76        4.01      2.52 o 
  -6   5   7        1.06        5.27      3.15 o 
  -5   5   7        0.66        4.22      2.67 o 
  -4   5   7       85.17       84.11     10.25 o 
  -3   5   7      332.84      283.92     13.15 o 
  -2   5   7       62.48       76.34      4.68 o 
  -1   5   7      302.20      297.82      6.02 o 
   0   5   7      254.91      244.54      4.47 o 
   1   5   7      138.85      148.92      3.97 o 
   2   5   7        0.67        4.40      2.29 o 
   3   5   7       11.57       11.25      2.36 o 
   4   5   7       24.40       33.56      3.75 o 
  -9   6   7        0.50        2.79      3.15 o 
  -8   6   7       21.48       18.28      3.55 o 
  -7   6   7        0.07       -2.83      2.67 o 
  -6   6   7       16.37       17.28      5.33 o 
  -5   6   7      186.95      172.14      6.91 o 
  -4   6   7      937.12      871.78     28.09 o 
  -3   6   7     1130.76     1085.96     37.00 o 
  -2   6   7       87.69       76.98      7.80 o 
  -1   6   7       57.59       61.02      4.64 o 
   0   6   7      141.65      117.94      7.72 o 
   1   6   7        2.75       13.55      2.22 o 
   2   6   7        1.99        9.04      3.12 o 
   3   6   7       77.72       77.48      5.30 o 
  -8   7   7      103.51      111.00      8.92 o 
  -7   7   7      421.60      410.90     12.93 o 
  -6   7   7      423.58      384.48      8.46 o 
  -5   7   7      808.98      834.20     13.02 o 
  -4   7   7       26.73       38.92      6.28 o 
  -3   7   7        0.88        9.51      3.30 o 
  -2   7   7       29.38       30.76      4.24 o 
  -1   7   7       13.29        9.81      3.90 o 
   0   7   7       42.34       37.03      6.52 o 
   1   7   7       36.87       36.23      3.12 o 
   2   7   7        7.88        8.72      2.99 o 
  -8   8   7       21.33       21.16      3.61 o 
  -7   8   7        3.65        9.47      5.65 o 
  -6   8   7       35.87       30.57      6.28 o 
  -5   8   7      173.28      168.09     12.71 o 
  -4   8   7       11.58       11.34      5.35 o 
  -3   8   7        0.02        5.16      3.90 o 
  -2   8   7        0.19       -0.28      3.12 o 
  -1   8   7       95.00       92.08      6.01 o 
   0   8   7       10.61       11.47      2.57 o 
   1   8   7        3.43        5.47      2.98 o 
  -7   9   7       12.09       11.15      4.45 o 
  -6   9   7        0.71       -1.93      4.04 o 
  -5   9   7        0.26        3.25      3.30 o 
  -4   9   7       40.51       47.65      5.27 o 
  -3   9   7       87.29       83.78     12.71 o 
  -2   9   7       56.23       22.10     17.61 o 
  -1   9   7        0.95        4.00      3.00 o 
   0   9   7        5.31        9.58      2.44 o 
  -6  10   7        0.03        6.33      6.14 o 
  -5  10   7        1.58        1.57      5.65 o 
  -4  10   7        0.41        1.56      4.68 o 
  -3  10   7       21.48       25.31      5.60 o 
  -2  10   7        1.51        2.51      4.59 o 
   0 -15   8        7.58        5.29      3.74 o 
   1 -15   8        0.33        3.06      3.30 o 
   2 -15   8       50.95       33.87     15.38 o 
   3 -15   8        0.17        5.33      3.50 o 
  -2 -14   8        0.01        0.87      3.61 o 
  -1 -14   8       14.73       17.46      4.25 o 
   0 -14   8       28.46       28.91      4.06 o 
   1 -14   8        0.80        3.03      3.71 o 
   2 -14   8       41.94       32.05      6.46 o 
   3 -14   8       14.89       15.87      3.71 o 
   4 -14   8       19.31       13.64      2.96 o 
   5 -14   8       14.32       12.14      2.27 o 
  -3 -13   8       20.76       22.52      5.54 o 
  -2 -13   8        0.09       -5.48      3.74 o 
  -1 -13   8        9.49        7.30      3.42 o 
   0 -13   8      100.98      116.12      7.36 o 
   1 -13   8       49.40       39.96     10.70 o 
   2 -13   8       68.20       65.19      4.30 o 
   3 -13   8       11.62        9.81      2.79 o 
   4 -13   8       11.47        7.20      2.23 o 
   5 -13   8        2.96        2.44      1.57 o 
  -4 -12   8       41.19       32.05      6.91 o 
  -3 -12   8        0.07        3.51      3.61 o 
  -2 -12   8       14.57       19.29      3.57 o 
  -1 -12   8       20.48       25.16      2.58 o 
   0 -12   8        0.02        4.46      2.89 o 
   1 -12   8        0.19        5.09      2.14 o 
   2 -12   8       18.34       16.07      2.34 o 
   3 -12   8       18.10       18.75      1.72 o 
   4 -12   8       16.74       13.70      2.60 o 
   5 -12   8        4.25        1.54      2.23 o 
   6 -12   8       11.81       18.72      5.35 o 
  -5 -11   8        1.83       -0.77      3.42 o 
  -4 -11   8        3.49        5.35      5.80 o 
  -3 -11   8       33.95       44.90      2.48 o 
  -2 -11   8        5.39       11.75      4.90 o 
  -1 -11   8       35.07       41.90      4.24 o 
   0 -11   8      162.71      157.99      4.50 o 
   1 -11   8       80.38       84.51      3.93 o 
   2 -11   8       21.35       21.99      2.46 o 
   3 -11   8       16.11       18.47      1.60 o 
   4 -11   8        4.38        5.85      2.16 o 
   5 -11   8        1.48        1.57      1.63 o 
   6 -11   8       42.32       55.73      6.69 o 
  -6 -10   8        0.20       11.15     10.70 o 
  -5 -10   8       25.02       35.66      6.69 o 
  -4 -10   8       11.90        4.90      8.92 o 
  -3 -10   8       45.84       66.05      4.01 o 
  -2 -10   8       51.33       57.73      6.91 o 
  -1 -10   8      107.72       99.83      3.86 o 
   0 -10   8       77.25       80.36      4.64 o 
   1 -10   8      374.85      374.51      7.58 o 
   2 -10   8       41.98       50.03      2.84 o 
   3 -10   8       54.53       56.48      2.36 o 
   4 -10   8       15.64       22.47      2.70 o 
   5 -10   8        6.35        3.02      1.50 o 
   6 -10   8        4.94       13.37      5.35 o 
   7 -10   8       40.27       40.12      7.13 o 
  -6  -9   8        3.03        5.80      5.80 o 
  -5  -9   8        2.35       11.15      9.36 o 
  -4  -9   8      231.88      245.64      9.81 o 
  -3  -9   8      179.58      179.22      8.47 o 
  -2  -9   8       81.37       93.39      5.57 o 
  -1  -9   8       15.80       19.67      3.11 o 
   0  -9   8      178.42      175.38      4.88 o 
   1  -9   8       18.01       24.24      2.46 o 
   2  -9   8        1.18        3.36      2.03 o 
   3  -9   8       12.13       10.14      2.69 o 
   4  -9   8      246.36      249.16      9.13 o 
   5  -9   8        6.24        3.79      1.01 o 
   6  -9   8       82.97       84.30      5.36 o 
   7  -9   8       12.61       16.94      6.24 o 
  -7  -8   8        2.15        6.24      5.35 o 
  -6  -8   8       11.65        8.47      5.35 o 
  -5  -8   8       33.85       36.56      6.24 o 
  -4  -8   8       44.68       44.58     10.25 o 
  -3  -8   8       25.00       15.60      8.92 o 
  -2  -8   8       75.57       72.30      4.70 o 
  -1  -8   8      948.75      900.94     14.93 o 
   0  -8   8        8.69        4.76      2.03 o 
   1  -8   8      196.33      217.46      5.97 o 
   2  -8   8        1.41        2.79      1.62 o 
   3  -8   8       94.35      105.95      3.60 o 
   4  -8   8       80.44       88.97      4.79 o 
   5  -8   8       21.49       19.00      2.37 o 
   6  -8   8       30.29       33.87      6.02 o 
   7  -8   8        5.81       12.48      6.24 o 
  -7  -7   8        0.44        2.23      4.90 o 
  -6  -7   8       67.20       78.46      7.13 o 
  -5  -7   8       19.83       24.52      9.36 o 
  -4  -7   8      166.98      167.97     12.48 o 
  -3  -7   8       64.37       55.22      4.90 o 
  -2  -7   8      469.66      412.19      6.94 o 
  -1  -7   8        3.28        1.78      2.42 o 
   0  -7   8       12.18       20.81      2.62 o 
   1  -7   8      456.03      436.10      5.21 o 
   2  -7   8       48.53       63.19      4.39 o 
   3  -7   8        3.00        7.58      1.83 o 
   4  -7   8        6.09        9.27      1.26 o 
   5  -7   8        9.67        3.78      5.19 o 
   6  -7   8       23.74       24.39     10.70 o 
   7  -7   8        9.23       13.37      6.24 o 
  -8  -6   8        5.23        1.78      8.02 o 
  -7  -6   8       62.11       64.20      6.69 o 
  -6  -6   8       34.50       21.98     11.37 o 
  -5  -6   8      312.77      297.68      7.75 o 
  -4  -6   8      224.77      231.71      7.01 o 
  -3  -6   8       78.95       69.18      3.93 o 
  -2  -6   8       10.64       10.70      4.73 o 
  -1  -6   8      488.12      432.22     14.04 o 
   0  -6   8       45.08       58.18      6.46 o 
   1  -6   8       24.86       32.82      2.47 o 
   2  -6   8      278.23      301.76      4.11 o 
   3  -6   8      220.20      213.28      3.94 o 
   4  -6   8      515.23      521.64      4.78 o 
   5  -6   8      143.95      164.78      5.36 o 
   6  -6   8       24.41       15.93      4.64 o 
   7  -6   8        0.59        2.01      3.78 o 
  -8  -5   8        2.47        3.57      4.90 o 
  -7  -5   8        0.96       -0.25      3.50 o 
  -6  -5   8      408.41      429.45     25.19 o 
  -5  -5   8       25.82       24.46      3.47 o 
  -4  -5   8      186.24      196.79      6.69 o 
  -3  -5   8      112.76      126.55      5.27 o 
  -2  -5   8       83.74       73.83      4.24 o 
  -1  -5   8      903.17     1004.60     20.28 o 
   0  -5   8      410.90      396.97      4.79 o 
   1  -5   8     1039.35     1095.36     17.02 o 
   2  -5   8      138.66      152.67      6.04 o 
   3  -5   8       33.04       39.56      2.51 o 
   4  -5   8       76.91       85.34      1.82 o 
   5  -5   8        4.68        7.02      1.35 o 
   6  -5   8       11.07       12.10      4.46 o 
   7  -5   8        0.32       -0.68      4.24 o 
  -8  -4   8       71.28       81.70      4.56 o 
  -7  -4   8      132.15      136.92      6.14 o 
  -6  -4   8       12.90       17.13      3.30 o 
  -5  -4   8        3.69        3.34      2.84 o 
  -4  -4   8        4.64       15.85      3.15 o 
  -3  -4   8       45.71       56.99      4.18 o 
  -2  -4   8      377.68      474.10      6.91 o 
  -1  -4   8       55.11       45.58      3.44 o 
   0  -4   8      198.62      194.58      5.10 o 
   1  -4   8      146.11      165.67      2.97 o 
   2  -4   8      543.27      528.86      9.07 o 
   3  -4   8        4.07        3.66      1.14 o 
   4  -4   8       36.61       32.69      2.83 o 
   5  -4   8       42.70       29.00      1.87 o 
   6  -4   8        2.85        5.57      3.47 o 
   7  -4   8        0.28       -1.51      3.61 o 
  -9  -3   8       26.01       16.49      5.35 o 
  -8  -3   8       68.32       66.34      4.25 o 
  -7  -3   8      414.50      389.67     24.07 o 
  -6  -3   8      221.40      227.66      5.51 o 
  -5  -3   8       46.75       41.98      4.68 o 
  -4  -3   8      127.67      116.10      6.77 o 
  -3  -3   8       39.79       61.56      8.02 o 
  -2  -3   8       20.60       25.77      4.56 o 
  -1  -3   8      225.01      209.10      9.81 o 
   0  -3   8      109.86      124.33      5.27 o 
   1  -3   8       33.12       33.71      2.27 o 
   2  -3   8       17.21       18.86      2.97 o 
   3  -3   8       63.18       56.87      2.36 o 
   4  -3   8      137.75      136.02      2.86 o 
   5  -3   8      329.63      330.54      5.80 o 
   6  -3   8        1.32        0.94      3.84 o 
  -9  -2   8      159.68      189.60     17.61 o 
  -8  -2   8        8.74        8.11      3.30 o 
  -7  -2   8        2.08        0.52      3.15 o 
  -6  -2   8        2.93        6.46      4.73 o 
  -5  -2   8       11.04       14.70      4.90 o 
  -4  -2   8        5.42        3.79      2.52 o 
  -3  -2   8      301.77      307.39      5.36 o 
  -2  -2   8      107.11      148.75      3.78 o 
  -1  -2   8      135.74      127.26      3.57 o 
   0  -2   8      337.50      373.99      4.27 o 
   1  -2   8       69.30       82.60      3.21 o 
   2  -2   8       54.24       63.14      2.27 o 
   3  -2   8       26.63       28.46      4.19 o 
   4  -2   8       10.95        5.84      2.17 o 
   5  -2   8       17.18       23.71      3.69 o 
   6  -2   8        0.14       -0.22      1.22 o 
  -9  -1   8       58.28       72.90      7.58 o 
  -8  -1   8       69.99       80.71      4.10 o 
  -7  -1   8        0.09        4.52      3.38 o 
  -6  -1   8       20.75       20.44      3.84 o 
  -5  -1   8        9.46       15.83      2.84 o 
  -4  -1   8      915.28      928.58     12.42 o 
  -3  -1   8      925.49      945.20     12.09 o 
  -2  -1   8       63.55       78.04      3.15 o 
  -1  -1   8       36.24       32.43      2.35 o 
   0  -1   8      117.05      110.42      3.46 o 
   1  -1   8        7.16       10.01      2.08 o 
   2  -1   8      250.22      274.62      4.13 o 
   3  -1   8      157.75      163.89      3.74 o 
   4  -1   8       97.27       91.88      2.81 o 
   5  -1   8       29.58       29.20      2.68 o 
   6  -1   8       33.14       29.90      3.46 o 
  -9   0   8       16.00       22.29      4.90 o 
  -8   0   8        3.37        4.68      2.84 o 
  -7   0   8      244.30      246.54      6.41 o 
  -6   0   8      410.82      376.86      7.58 o 
  -5   0   8        1.23        6.84      3.15 o 
  -4   0   8      397.53      373.85      6.91 o 
  -3   0   8       16.75       25.23      3.38 o 
  -2   0   8      973.16      907.74     11.35 o 
  -1   0   8       57.82       37.30      3.30 o 
   0   0   8      155.14      168.86      3.61 o 
   1   0   8      740.06      717.34      7.29 o 
   2   0   8      314.26      360.05      4.43 o 
   3   0   8      365.18      361.53      5.45 o 
   4   0   8       73.34       93.31      3.01 o 
   5   0   8       16.69       17.85      2.63 o 
   6   0   8        7.90        5.58      3.30 o 
  -9   1   8        1.94        3.57      4.01 o 
  -8   1   8       90.23      111.20      5.27 o 
  -7   1   8       11.74       15.72      3.15 o 
  -6   1   8        0.40        3.01      4.25 o 
  -5   1   8        7.69        9.52      3.38 o 
  -4   1   8        0.21        5.35      2.52 o 
  -3   1   8       74.48       70.90      5.35 o 
  -2   1   8      784.87      825.95     10.70 o 
  -1   1   8       53.33       64.69      3.34 o 
   0   1   8        3.03       14.93      2.28 o 
   1   1   8      102.23       96.17      2.91 o 
   2   1   8      275.15      252.72      3.84 o 
   3   1   8       46.76       48.51      2.95 o 
   4   1   8       49.03       45.69      2.95 o 
   5   1   8       48.77       43.43      2.39 o 
  -9   2   8       56.81       51.08      4.52 o 
  -8   2   8       67.14       72.90      6.46 o 
  -7   2   8      119.71      109.98      5.19 o 
  -6   2   8       18.29       18.54      4.88 o 
  -5   2   8       21.50       24.90      2.98 o 
  -4   2   8      151.51      151.05     13.37 o 
  -3   2   8       53.15       66.45      5.65 o 
  -2   2   8       10.89       15.52      3.15 o 
  -1   2   8       72.82       77.52      5.51 o 
   0   2   8      360.88      339.88      8.66 o 
   1   2   8       67.50       66.63      3.61 o 
   2   2   8       84.05       70.74      2.65 o 
   3   2   8      155.24      162.01      3.96 o 
   4   2   8        3.92        5.36      2.71 o 
   5   2   8        0.29        3.21      1.93 o 
  -9   3   8       14.76        5.68      2.98 o 
  -8   3   8      148.52      157.44      7.55 o 
  -7   3   8       90.34       82.23      3.93 o 
  -6   3   8        0.16        1.11      2.75 o 
  -5   3   8       11.86       18.46      3.71 o 
  -4   3   8      119.22      120.16      4.25 o 
  -3   3   8        7.57        4.75      3.15 o 
  -2   3   8     1057.59      932.01     14.32 o 
  -1   3   8      236.53      183.80      4.56 o 
   0   3   8        3.36        4.76      2.06 o 
   1   3   8       87.95      109.04      3.57 o 
   2   3   8        5.46        6.91      2.34 o 
   3   3   8        2.42        5.09      2.73 o 
   4   3   8        1.93        7.40      2.45 o 
  -9   4   8        0.35        1.21      2.67 o 
  -8   4   8       33.30       33.36      5.57 o 
  -7   4   8        0.11        0.89      3.57 o 
  -6   4   8        3.32        3.10      3.15 o 
  -5   4   8        2.81        2.44      3.38 o 
  -4   4   8       85.43       81.53      5.80 o 
  -3   4   8        1.57       13.17      2.98 o 
  -2   4   8      306.06      294.56     10.92 o 
  -1   4   8      848.96      789.31     10.24 o 
   0   4   8      138.61      135.11      3.95 o 
   1   4   8      151.50      169.85      4.33 o 
   2   4   8       31.35       28.13      3.15 o 
   3   4   8       73.82       75.36      3.57 o 
   4   4   8        4.39        2.30      2.45 o 
  -9   5   8        9.95        3.99      2.98 o 
  -8   5   8        0.49        3.07      3.79 o 
  -7   5   8       71.31       56.10      3.93 o 
  -6   5   8       19.07       16.05      5.33 o 
  -5   5   8     1502.27     1410.64     17.18 o 
  -4   5   8      305.02      258.12      7.42 o 
  -3   5   8      403.70      439.63     17.39 o 
  -2   5   8       35.66       55.86      4.90 o 
  -1   5   8      129.87      130.07      4.56 o 
   0   5   8      393.95      349.59      8.70 o 
   1   5   8        0.03       -0.50      2.03 o 
   2   5   8        2.72        2.50      2.16 o 
   3   5   8        4.93        2.85      2.57 o 
  -8   6   8        8.46        7.53      3.55 o 
  -7   6   8       45.77       57.63      5.80 o 
  -6   6   8       13.90       22.76      4.45 o 
  -5   6   8        3.04       10.08      3.95 o 
  -4   6   8      177.60      198.49      8.81 o 
  -3   6   8      517.03      477.75      8.20 o 
  -2   6   8        2.81        6.02      3.15 o 
  -1   6   8        8.86        5.09      3.55 o 
   0   6   8        0.21        0.57      2.03 o 
   1   6   8       38.84       35.34      4.86 o 
   2   6   8        0.93        1.58      3.12 o 
  -8   7   8      106.12       95.39      4.70 o 
  -7   7   8      164.87      160.18      6.25 o 
  -6   7   8       24.17       20.37      4.45 o 
  -5   7   8        1.92        1.83      2.98 o 
  -4   7   8        0.61        7.24      4.12 o 
  -3   7   8       21.77       24.97      3.78 o 
  -2   7   8        3.50        2.77      3.90 o 
  -1   7   8       23.15       24.44     12.21 o 
   0   7   8        0.41        5.65      3.39 o 
   1   7   8        0.80        1.01      2.69 o 
  -7   8   8        4.24        0.00      2.98 o 
  -6   8   8       32.17       33.52      6.91 o 
  -5   8   8        0.01        0.91      3.55 o 
  -4   8   8       12.99       12.41      4.52 o 
  -3   8   8        0.07        7.52      3.61 o 
  -2   8   8       15.52       11.57      6.46 o 
  -1   8   8       46.65       47.26      3.50 o 
   0   8   8        1.21        1.94      3.35 o 
  -6   9   8        1.33       10.63      4.86 o 
  -5   9   8       42.73       49.06      4.73 o 
  -4   9   8        5.93       -1.16      4.24 o 
  -3   9   8       11.22        6.44      3.93 o 
  -2   9   8       27.31       13.77      5.80 o 
  -1   9   8        0.02       -1.24      2.36 o 
   1 -15   9       26.13       20.01      4.86 o 
   2 -15   9       21.60       12.52      4.01 o 
  -2 -14   9        7.75        7.06      4.06 o 
  -1 -14   9        2.64        4.76      3.74 o 
   0 -14   9        9.95       10.84      4.70 o 
   1 -14   9        0.43       -0.36      3.71 o 
   2 -14   9        6.18        5.13      3.55 o 
   3 -14   9       29.83       25.18      3.11 o 
   4 -14   9        5.94        6.88      3.74 o 
  -3 -13   9        2.77       -3.71      3.93 o 
  -2 -13   9       16.07        5.81      7.80 o 
  -1 -13   9       24.98       22.33      7.56 o 
   0 -13   9       32.98       42.47      4.24 o 
   1 -13   9        0.35       -0.79      1.83 o 
   2 -13   9       34.72       33.02      4.74 o 
   3 -13   9       74.41       69.38      2.74 o 
   4 -13   9       45.41       34.99      5.72 o 
   5 -13   9       15.47       12.65      1.97 o 
  -4 -12   9        0.97       11.59      6.69 o 
  -3 -12   9        2.37       -0.89      8.92 o 
  -2 -12   9        4.42        3.59      1.78 o 
  -1 -12   9       10.35       10.46      1.75 o 
   0 -12   9       52.77       64.03      7.36 o 
   1 -12   9      130.08      121.68      4.88 o 
   2 -12   9       59.11       60.68      8.47 o 
   3 -12   9       21.42       20.80      3.61 o 
   4 -12   9       57.81       76.61      3.15 o 
   5 -12   9        0.03       -0.18      1.89 o 
  -5 -11   9        4.13        2.23      9.81 o 
  -4 -11   9        2.52        3.57      3.57 o 
  -3 -11   9        0.00       -1.05      2.35 o 
  -2 -11   9      129.55      128.99     10.25 o 
  -1 -11   9      106.61      101.54      5.80 o 
   0 -11   9        0.11        3.12      3.12 o 
   1 -11   9       12.67       10.31      3.95 o 
   2 -11   9       56.53       57.17      3.84 o 
   3 -11   9       23.16       19.66      9.58 o 
   4 -11   9        3.14        3.07      1.99 o 
   5 -11   9       13.02       15.05      1.50 o 
   6 -11   9      111.69       91.39      8.02 o 
  -5 -10   9        3.49        5.80      5.80 o 
  -4 -10   9        5.52       10.25      6.94 o 
  -3 -10   9        3.68        8.36      3.57 o 
  -2 -10   9        4.21        2.82      2.45 o 
  -1 -10   9      197.77      205.81      6.25 o 
   0 -10   9        0.06       -0.34      2.45 o 
   1 -10   9      325.48      310.79     12.26 o 
   2 -10   9        9.40        6.02      3.78 o 
   3 -10   9       98.41      103.26      3.99 o 
   4 -10   9        1.36        2.31      1.29 o 
   5 -10   9        2.43        5.37      1.54 o 
   6 -10   9       18.92       21.90      4.41 o 
  -6  -9   9        3.01        7.13      9.81 o 
  -5  -9   9       10.29       12.04      5.80 o 
  -4  -9   9      258.66      249.21     10.25 o 
  -3  -9   9      175.18      169.85      8.47 o 
  -2  -9   9       60.74       58.29      4.06 o 
  -1  -9   9       49.38       49.96      4.32 o 
   0  -9   9       97.25       90.99      4.00 o 
   1  -9   9       17.47       19.40      2.34 o 
   2  -9   9        1.51        2.79      3.61 o 
   3  -9   9        0.31       -0.45      2.35 o 
   4  -9   9       29.09       33.15      4.66 o 
   5  -9   9        5.50        6.22      1.74 o 
   6  -9   9        0.08        0.45      3.47 o 
  -7  -8   9        6.90        6.69      9.81 o 
  -6  -8   9        0.06        4.46      5.35 o 
  -5  -8   9       68.34       73.11      7.13 o 
  -4  -8   9       74.99       70.75      6.91 o 
  -3  -8   9      679.69      652.26     39.90 o 
  -2  -8   9       31.68       26.66      8.64 o 
  -1  -8   9      138.62      156.26      3.34 o 
   0  -8   9      160.97      145.78      3.50 o 
   1  -8   9       64.74       70.78      3.34 o 
   2  -8   9       12.91       17.58      1.93 o 
   3  -8   9       28.61       25.16      1.74 o 
   4  -8   9      269.10      276.13      6.77 o 
   5  -8   9       86.27       62.77      6.72 o 
   6  -8   9       72.59       69.26      6.41 o 
  -7  -7   9       73.56       76.23      7.58 o 
  -6  -7   9       28.93       29.87      6.24 o 
  -5  -7   9       86.63       86.22      5.79 o 
  -4  -7   9      369.96      387.08     12.71 o 
  -3  -7   9      322.60      341.42     10.87 o 
  -2  -7   9       97.40       85.42      6.69 o 
  -1  -7   9      266.55      266.33      5.25 o 
   0  -7   9       20.83       26.25      3.87 o 
   1  -7   9       39.64       45.39      2.32 o 
   2  -7   9        0.16        1.34      2.10 o 
   3  -7   9      229.62      229.62      5.58 o 
   4  -7   9       66.98       66.66      2.84 o 
   5  -7   9       16.05       16.26      2.16 o 
   6  -7   9       56.71       60.19      5.04 o 
  -7  -6   9       63.09       58.07      8.47 o 
  -6  -6   9       98.33      129.21      8.81 o 
  -5  -6   9       51.86       53.76     10.03 o 
  -4  -6   9       20.86       24.31      4.01 o 
  -3  -6   9      314.65      317.85      8.25 o 
  -2  -6   9      110.05       76.32      9.58 o 
  -1  -6   9       73.86       78.20      3.84 o 
   0  -6   9      369.22      416.41      7.14 o 
   1  -6   9        0.09        3.89      2.32 o 
   2  -6   9      131.65      145.14      3.77 o 
   3  -6   9        2.66        2.41      1.53 o 
   4  -6   9      307.18      319.30      3.73 o 
   5  -6   9       53.67       48.94      3.67 o 
   6  -6   9        3.92        1.34      3.47 o 
  -8  -5   9        9.22        6.86      3.61 o 
  -7  -5   9       42.50       52.28      7.58 o 
  -6  -5   9      154.55      155.65      6.75 o 
  -5  -5   9      561.76      554.13     12.71 o 
  -4  -5   9      328.23      324.24      8.16 o 
  -3  -5   9       49.31       40.01      4.59 o 
  -2  -5   9        2.21        9.36      2.84 o 
  -1  -5   9        8.22       14.27      4.41 o 
   0  -5   9       12.68       15.91      2.70 o 
   1  -5   9       75.29       83.40      2.46 o 
   2  -5   9      123.84      122.18      4.20 o 
   3  -5   9       39.42       42.24      1.76 o 
   4  -5   9        0.18        2.89      1.60 o 
   5  -5   9       23.78       17.77      0.97 o 
   6  -5   9        1.77       -0.29      3.90 o 
  -8  -4   9        2.00        2.61      3.90 o 
  -7  -4   9      202.81      225.47      6.46 o 
  -6  -4   9      150.81      151.76      5.51 o 
  -5  -4   9       77.92       84.30     10.70 o 
  -4  -4   9      226.15      213.47      5.67 o 
  -3  -4   9       76.94      104.20      6.94 o 
  -2  -4   9      186.43      202.70     12.48 o 
  -1  -4   9        0.25        1.78      2.21 o 
   0  -4   9      172.25      200.28      4.35 o 
   1  -4   9       41.76       36.24      3.23 o 
   2  -4   9        0.11        3.92      1.71 o 
   3  -4   9       73.84       69.51      3.77 o 
   4  -4   9        1.37        7.56      1.33 o 
   5  -4   9       37.57       38.92      1.71 o 
   6  -4   9        2.66        3.14      3.61 o 
  -8  -3   9      138.82      126.23      6.48 o 
  -7  -3   9      290.09      301.67     14.93 o 
  -6  -3   9       95.84      106.05      4.73 o 
  -5  -3   9        3.41        5.02      2.98 o 
  -4  -3   9      172.29      173.80      6.01 o 
  -3  -3   9      152.34      175.16     10.48 o 
  -2  -3   9      398.20      383.22      7.34 o 
  -1  -3   9      248.82      272.66     16.27 o 
   0  -3   9       42.06       44.54      3.56 o 
   1  -3   9        0.79        2.18      1.89 o 
   2  -3   9       52.58       54.42      2.15 o 
   3  -3   9       37.78       44.22      3.07 o 
   4  -3   9      186.90      164.57      3.98 o 
   5  -3   9       39.42       23.34      7.21 o 
   6  -3   9        3.21        3.47      4.52 o 
  -9  -2   9       19.45       17.58      5.35 o 
  -8  -2   9       36.95       31.66      4.64 o 
  -7  -2   9       45.65       49.45      5.57 o 
  -6  -2   9      235.80      263.86     12.71 o 
  -5  -2   9        5.24       11.38      3.84 o 
  -4  -2   9      887.32      858.26     12.51 o 
  -3  -2   9       60.57       51.25      4.24 o 
  -2  -2   9      191.56      188.62      5.33 o 
  -1  -2   9       82.00       74.34      3.15 o 
   0  -2   9      496.53      509.66      6.26 o 
   1  -2   9       22.38       13.87      1.92 o 
   2  -2   9       64.51       71.01      2.81 o 
   3  -2   9      131.36      140.97      4.02 o 
   4  -2   9       82.04       92.76      2.68 o 
   5  -2   9       65.50       55.07      2.34 o 
   6  -2   9        0.09        0.00      7.58 o 
  -9  -1   9       25.49       34.71     15.16 o 
  -8  -1   9        0.77        7.25      3.84 o 
  -7  -1   9        4.86        7.13      4.46 o 
  -6  -1   9       20.30       62.96     22.96 o 
  -5  -1   9       10.95       10.28      5.19 o 
  -4  -1   9       81.64      102.63      4.25 o 
  -3  -1   9      160.76      173.56      4.56 o 
  -2  -1   9      175.65      172.69      5.19 o 
  -1  -1   9        1.19        5.14      3.93 o 
   0  -1   9      139.67      170.81      3.78 o 
   1  -1   9        1.68       16.14      2.03 o 
   2  -1   9        3.70        4.30      2.55 o 
   3  -1   9      926.84      955.56     19.38 o 
   4  -1   9       11.26       16.92      2.63 o 
   5  -1   9       45.83       45.21      2.84 o 
  -9   0   9        4.58        7.13      4.46 o 
  -8   0   9        9.78       14.25      5.35 o 
  -7   0   9      174.90      185.46      7.58 o 
  -6   0   9      367.38      365.56     13.82 o 
  -5   0   9      178.36      168.23      4.88 o 
  -4   0   9      319.05      332.55      7.58 o 
  -3   0   9      117.29      126.22      5.57 o 
  -2   0   9      265.16      277.76     12.26 o 
  -1   0   9       11.72       14.72      2.67 o 
   0   0   9      424.86      432.58      6.61 o 
   1   0   9       59.56       64.14      3.56 o 
   2   0   9       42.07       43.14      5.02 o 
   3   0   9      391.85      375.76      6.08 o 
   4   0   9       16.74       13.38      2.40 o 
   5   0   9        4.47        5.26      2.44 o 
  -9   1   9        6.01        3.12      4.01 o 
  -8   1   9      103.87      112.31      9.81 o 
  -7   1   9       66.88      107.60     13.82 o 
  -6   1   9       22.41       13.37      4.01 o 
  -5   1   9      192.57      184.89     10.03 o 
  -4   1   9       15.52       24.67      7.36 o 
  -3   1   9      345.15      346.66     12.04 o 
  -2   1   9        2.58        7.79      3.38 o 
  -1   1   9      441.69      405.79      7.58 o 
   0   1   9      266.69      241.60      7.05 o 
   1   1   9      442.46      438.51      5.39 o 
   2   1   9      127.47      137.81      3.70 o 
   3   1   9       34.79       38.28      4.23 o 
   4   1   9        0.04        2.93      2.81 o 
   5   1   9       20.50       21.61      3.21 o 
  -9   2   9        2.07        8.92      4.46 o 
  -8   2   9        6.85        9.36      3.15 o 
  -7   2   9       44.97       46.42      5.35 o 
  -6   2   9        5.72        7.86      3.12 o 
  -5   2   9        0.97        2.52      3.38 o 
  -4   2   9      123.79      111.81      7.36 o 
  -3   2   9       12.76       15.58      2.98 o 
  -2   2   9      222.37      211.44      6.27 o 
  -1   2   9        0.35        7.32      4.46 o 
   0   2   9      162.65      160.14      4.92 o 
   1   2   9      315.90      309.08      5.32 o 
   2   2   9      156.55      160.52      3.66 o 
   3   2   9       98.61      110.91      3.80 o 
   4   2   9        2.30        1.38      2.22 o 
  -9   3   9        1.21        3.15      3.55 o 
  -8   3   9       27.56       26.27      3.61 o 
  -7   3   9       94.49       85.68     10.92 o 
  -6   3   9       81.67       97.50     13.15 o 
  -5   3   9       27.43       21.44      4.12 o 
  -4   3   9      595.15      566.55      8.81 o 
  -3   3   9     1208.99     1139.38     15.38 o 
  -2   3   9      773.76      698.98     12.26 o 
  -1   3   9       77.99       86.28      4.70 o 
   0   3   9       26.81       30.19      3.75 o 
   1   3   9       92.05       81.40      6.56 o 
   2   3   9      154.45      162.58      3.96 o 
   3   3   9        0.71        0.89      2.06 o 
  -8   4   9       24.67       17.84      3.47 o 
  -7   4   9       11.81       17.34      3.30 o 
  -6   4   9       19.96       13.93      5.51 o 
  -5   4   9      639.49      622.25     14.27 o 
  -4   4   9     1512.19     1397.53     19.06 o 
  -3   4   9      101.10      102.59      4.56 o 
  -2   4   9      191.73      185.81      6.14 o 
  -1   4   9      888.92      864.30     11.50 o 
   0   4   9      345.47      312.08      8.09 o 
   1   4   9        1.52        1.23      2.42 o 
   2   4   9       38.56       40.98      3.94 o 
   3   4   9        1.69        6.21      2.75 o 
  -8   5   9       97.69       93.56      5.35 o 
  -7   5   9       16.12       14.83      3.61 o 
  -6   5   9        6.56        3.12      7.58 o 
  -5   5   9      865.69      878.57     14.09 o 
  -4   5   9      466.13      437.61     11.79 o 
  -3   5   9       36.58       29.91      3.93 o 
  -2   5   9       12.80       15.92      3.30 o 
  -1   5   9      124.25      126.04      5.79 o 
   0   5   9        4.97        7.34      2.55 o 
   1   5   9        0.06        3.85      2.29 o 
   2   5   9       46.05       58.69      5.01 o 
  -8   6   9        5.36        5.78      3.95 o 
  -7   6   9       23.53       25.31      3.93 o 
  -6   6   9       64.80       54.33      5.27 o 
  -5   6   9        2.07        2.03      3.11 o 
  -4   6   9       24.58       39.50      5.19 o 
  -3   6   9        4.20       13.15      3.47 o 
  -2   6   9      211.69      198.42     10.92 o 
  -1   6   9       51.91       55.10      4.41 o 
   0   6   9       15.45       14.36      3.89 o 
   1   6   9       31.12       28.46      5.17 o 
  -7   7   9        3.11        4.35      3.95 o 
  -6   7   9       13.76       26.16      6.91 o 
  -5   7   9       11.90       11.27      4.34 o 
  -4   7   9       19.39       17.94      6.60 o 
  -3   7   9       82.96       88.21      5.04 o 
  -2   7   9       60.30       59.00      4.73 o 
  -1   7   9        0.49        5.09      2.80 o 
   0   7   9       26.24       18.43      3.77 o 
  -6   8   9       18.92       13.40      6.46 o 
  -5   8   9        3.03        7.26      3.74 o 
  -4   8   9        1.47        2.59      4.52 o 
  -3   8   9       10.31       10.49      4.70 o 
  -2   8   9        0.09        3.51      4.52 o 
  -1   8   9        3.38        5.08      4.70 o 
  -1 -14  10        0.02       -1.01      3.57 o 
   0 -14  10        4.09        5.85      1.90 o 
   1 -14  10        0.00       -1.88      2.48 o 
   2 -14  10        0.19       -0.21      2.74 o 
   3 -14  10       23.36       17.85      4.83 o 
  -3 -13  10       47.40       46.36      8.02 o 
  -2 -13  10        2.94        2.67      5.80 o 
  -1 -13  10        4.44        3.57      3.34 o 
   0 -13  10       48.34       46.68      2.79 o 
   1 -13  10       21.87       27.95      3.31 o 
   2 -13  10        0.06       -0.97      2.12 o 
   3 -13  10        1.84        0.53      2.12 o 
   4 -13  10        6.45        4.56      2.87 o 
  -4 -12  10       13.23        8.02     11.15 o 
  -3 -12  10        0.83        0.30      2.95 o 
  -2 -12  10        0.11        0.28      2.95 o 
  -1 -12  10       13.84       11.85      4.03 o 
   0 -12  10        1.25       -0.45      2.84 o 
   1 -12  10       84.41       96.17      6.02 o 
   2 -12  10        2.00        1.87      2.97 o 
   3 -12  10       92.30       98.19      4.64 o 
   4 -12  10        5.69       12.06      2.87 o 
   5 -12  10       18.75       16.88      2.83 o 
  -5 -11  10        0.12       -0.89      5.80 o 
  -4 -11  10       37.03       26.59      8.69 o 
  -3 -11  10        8.33       11.41      3.30 o 
  -2 -11  10       22.43       20.09      2.43 o 
  -1 -11  10       67.14       68.35      4.56 o 
   0 -11  10       50.56       48.09      7.58 o 
   1 -11  10       10.29       16.04      3.53 o 
   2 -11  10       35.79       39.38      3.84 o 
   3 -11  10       47.80       53.69     17.83 o 
   4 -11  10       41.50       43.76      7.02 o 
   5 -11  10        3.52       -0.05      1.14 o 
  -5 -10  10        2.82        1.78      9.36 o 
  -4 -10  10        0.98       -1.78      8.92 o 
  -3 -10  10       97.41       99.86      3.55 o 
  -2 -10  10        2.78        2.08      3.59 o 
  -1 -10  10       15.36       18.62      3.34 o 
   0 -10  10      116.69      124.57      4.82 o 
   1 -10  10        0.18        3.74      3.57 o 
   2 -10  10      160.64      155.62      7.80 o 
   3 -10  10      198.20      213.31     13.60 o 
   4 -10  10       55.43       51.88      3.93 o 
   5 -10  10        8.42        7.14      1.99 o 
   6 -10  10       13.61       11.73      5.39 o 
  -6  -9  10        0.31        0.45      8.92 o 
  -5  -9  10        3.19       -2.67      5.35 o 
  -4  -9  10       27.67       45.47      6.69 o 
  -3  -9  10      119.45      135.44     12.71 o 
  -2  -9  10      148.68      149.09      4.28 o 
  -1  -9  10      151.60      155.42      4.19 o 
   0  -9  10       28.14       31.45      3.27 o 
   1  -9  10        1.66        1.71      2.04 o 
   2  -9  10        0.02        1.70      1.67 o 
   3  -9  10        3.66        1.34      2.14 o 
   4  -9  10        2.48        0.61      2.83 o 
   5  -9  10       43.63       40.98      4.00 o 
   6  -9  10        1.69        4.71      6.91 o 
  -6  -8  10        1.93       12.48      5.80 o 
  -5  -8  10       22.18       29.23      5.45 o 
  -4  -8  10      249.96      263.57     11.02 o 
  -3  -8  10      246.49      257.14      9.14 o 
  -2  -8  10        0.02        2.18      2.18 o 
  -1  -8  10        7.31       13.95      2.22 o 
   0  -8  10      119.88      109.11      6.17 o 
   1  -8  10       51.73       56.65      2.65 o 
   2  -8  10        0.05        3.03      2.92 o 
   3  -8  10       43.39       45.27      2.78 o 
   4  -8  10       18.83       18.30      3.11 o 
   5  -8  10        7.93        7.61      1.90 o 
   6  -8  10       53.63       52.23      5.19 o 
  -7  -7  10       38.43       33.88      7.13 o 
  -6  -7  10       16.35       16.92      4.99 o 
  -5  -7  10       13.67       13.91      3.93 o 
  -4  -7  10       29.91       23.76      4.93 o 
  -3  -7  10       63.70       72.84      5.45 o 
  -2  -7  10      456.59      419.86      7.72 o 
  -1  -7  10       61.53       57.37      3.43 o 
   0  -7  10        9.33       14.75      2.48 o 
   1  -7  10       63.43       66.58      4.33 o 
   2  -7  10      122.35      126.98      4.19 o 
   3  -7  10        0.00        4.64      2.77 o 
   4  -7  10       90.10       94.51      3.31 o 
   5  -7  10        0.16        1.46      1.60 o 
   6  -7  10       57.84       70.67      5.51 o 
  -7  -6  10        6.49        5.81      6.46 o 
  -6  -6  10        1.12        7.40      3.61 o 
  -5  -6  10       51.47       59.13      4.56 o 
  -4  -6  10        9.64       16.33      3.78 o 
  -3  -6  10      200.10      238.28      9.93 o 
  -2  -6  10      613.41      587.27      8.92 o 
  -1  -6  10       90.14       95.52      4.12 o 
   0  -6  10      248.94      240.84     10.38 o 
   1  -6  10      505.11      495.43     11.95 o 
   2  -6  10        8.10        8.79      2.17 o 
   3  -6  10        0.93        2.01      1.71 o 
   4  -6  10        4.53        7.36      1.34 o 
   5  -6  10       46.98       55.38      1.76 o 
   6  -6  10       19.34       15.17      5.33 o 
  -8  -5  10       12.45        4.50      6.28 o 
  -7  -5  10       38.79       63.40     17.83 o 
  -6  -5  10      127.04       97.70      6.41 o 
  -5  -5  10      737.50      713.53     11.35 o 
  -4  -5  10      825.51      799.76     12.93 o 
  -3  -5  10       15.45       16.23      4.24 o 
  -2  -5  10       46.17       51.26      4.59 o 
  -1  -5  10       45.21       39.30      3.34 o 
   0  -5  10      213.41      201.31      7.62 o 
   1  -5  10       85.34       90.63      3.17 o 
   2  -5  10        0.33        3.06      1.71 o 
   3  -5  10        0.82        1.18      2.03 o 
   4  -5  10       30.09       23.74      1.78 o 
   5  -5  10        9.45        8.87      1.98 o 
   6  -5  10       14.12        8.72      5.27 o 
  -8  -4  10        5.46        3.39      4.45 o 
  -7  -4  10       47.82       53.72      8.92 o 
  -6  -4  10       39.21       52.90      5.33 o 
  -5  -4  10      127.78      133.22      6.41 o 
  -4  -4  10      237.65      235.06      6.30 o 
  -3  -4  10        2.84        1.67      3.44 o 
  -2  -4  10       44.06       50.15      8.02 o 
  -1  -4  10        2.42        4.70      3.10 o 
   0  -4  10        0.05        2.97      2.15 o 
   1  -4  10       96.81      107.43      3.58 o 
   2  -4  10       26.84       28.23      2.40 o 
   3  -4  10        0.00        2.36      1.87 o 
   4  -4  10       26.92       31.29      1.80 o 
   5  -4  10       40.54       34.98      3.31 o 
  -8  -3  10        0.30        3.00      4.18 o 
  -7  -3  10       24.74       24.32      4.93 o 
  -6  -3  10       53.86       78.46      6.24 o 
  -5  -3  10        3.54        4.69      3.84 o 
  -4  -3  10        5.36        8.07      3.51 o 
  -3  -3  10        6.66        4.62      3.50 o 
  -2  -3  10      110.11      117.77      5.19 o 
  -1  -3  10        4.16        9.16      3.10 o 
   0  -3  10       50.36       45.79      3.23 o 
   1  -3  10        0.07        6.78      2.20 o 
   2  -3  10       47.34       47.94      2.64 o 
   3  -3  10      119.11      114.75      3.45 o 
   4  -3  10        7.94       10.88      2.03 o 
   5  -3  10      140.62      154.41      6.66 o 
  -8  -2  10       20.77       22.43      4.93 o 
  -7  -2  10        6.32        3.12      4.46 o 
  -6  -2  10        5.32        9.36      4.46 o 
  -5  -2  10      235.64      221.26      5.83 o 
  -4  -2  10      221.44      221.63      6.75 o 
  -3  -2  10      220.50      206.09      6.41 o 
  -2  -2  10       25.94       29.71     10.25 o 
  -1  -2  10        0.44        4.68      2.52 o 
   0  -2  10       54.69       67.72      8.50 o 
   1  -2  10       81.78       80.19      3.14 o 
   2  -2  10      412.65      381.94      6.24 o 
   3  -2  10      824.49      806.14      9.61 o 
   4  -2  10       62.73       74.62      3.28 o 
   5  -2  10        0.42        3.89      2.24 o 
  -8  -1  10       66.36       58.40      6.24 o 
  -7  -1  10        0.01        4.90      4.46 o 
  -6  -1  10      125.02      128.31     10.03 o 
  -5  -1  10      116.19      129.40      5.35 o 
  -4  -1  10       10.09        4.81      2.98 o 
  -3  -1  10       15.91       20.06      4.12 o 
  -2  -1  10      198.96      213.18      5.19 o 
  -1  -1  10      690.63      685.13     19.17 o 
   0  -1  10      139.94      141.60      3.93 o 
   1  -1  10      194.09      177.20      4.09 o 
   2  -1  10        2.06        2.24      1.81 o 
   3  -1  10        8.00       12.57      2.26 o 
   4  -1  10       82.25       97.89      2.99 o 
   5  -1  10        2.64        3.49      2.74 o 
  -8   0  10        3.11       -3.12      4.46 o 
  -7   0  10       12.06        9.36      4.90 o 
  -6   0  10      103.96      101.22     13.37 o 
  -5   0  10       41.93       55.73      5.80 o 
  -4   0  10       53.54       46.16      3.93 o 
  -3   0  10      223.17      220.10      6.60 o 
  -2   0  10      154.26      138.37     12.71 o 
  -1   0  10        1.49        2.26      4.38 o 
   0   0  10       68.70       87.11      3.13 o 
   1   0  10       52.68       65.62      4.18 o 
   2   0  10      393.74      415.45      5.53 o 
   3   0  10       87.88       82.89      3.25 o 
   4   0  10       40.79       43.67      2.65 o 
  -8   1  10       78.41       92.28      6.69 o 
  -7   1  10      128.98      120.37      6.69 o 
  -6   1  10       39.96       41.75      6.69 o 
  -5   1  10      119.64      123.88     11.15 o 
  -4   1  10      126.08      154.46      4.88 o 
  -3   1  10      135.50      135.46      4.88 o 
  -2   1  10      423.24      406.78      7.09 o 
  -1   1  10      253.56      261.69      6.82 o 
   0   1  10        0.16        2.97      2.48 o 
   1   1  10      229.28      253.39      5.88 o 
   2   1  10        6.32        9.94      2.29 o 
   3   1  10      127.61      125.63      4.68 o 
   4   1  10       89.70       88.13      4.58 o 
  -8   2  10        1.97        0.00      4.01 o 
  -7   2  10        8.40        8.59      3.95 o 
  -6   2  10        9.83       12.70      4.18 o 
  -5   2  10      310.65      308.84     21.84 o 
  -4   2  10        2.24        5.32      3.78 o 
  -3   2  10      279.50      296.77      6.46 o 
  -2   2  10      279.70      260.25      5.83 o 
  -1   2  10      603.22      601.95      8.98 o 
   0   2  10      683.56      662.37     16.05 o 
   1   2  10      100.19       90.48      4.53 o 
   2   2  10       58.83       72.66      6.10 o 
   3   2  10        6.55       13.78      3.57 o 
  -8   3  10        6.80        9.54      7.58 o 
  -7   3  10        7.27        7.58      3.95 o 
  -6   3  10      175.90      164.53      7.80 o 
  -5   3  10      251.97      223.48      6.14 o 
  -4   3  10      159.38      146.97     11.81 o 
  -3   3  10      203.07      204.24      6.88 o 
  -2   3  10      108.17       97.91      5.39 o 
  -1   3  10       71.89       76.62      4.25 o 
   0   3  10       61.49       81.89      3.81 o 
   1   3  10      114.80      107.50      4.86 o 
   2   3  10      216.74      216.80      5.15 o 
   3   3  10       51.42       58.20      3.33 o 
  -8   4  10       22.25       17.87      3.93 o 
  -7   4  10       83.53       75.81     16.94 o 
  -6   4  10       34.97       37.82      6.91 o 
  -5   4  10       23.97       21.69      4.70 o 
  -4   4  10        0.04       19.32      6.60 o 
  -3   4  10       12.73       19.17      3.61 o 
  -2   4  10        2.18        3.97      2.98 o 
  -1   4  10        8.17        5.03      3.90 o 
   0   4  10       27.63       23.87      2.91 o 
   1   4  10       14.94        8.76      3.02 o 
   2   4  10       89.02       91.99      4.84 o 
  -7   5  10       10.77        6.60      4.45 o 
  -6   5  10       10.59       16.49      3.93 o 
  -5   5  10        0.09        1.25      3.30 o 
  -4   5  10        9.96       20.23      4.86 o 
  -3   5  10        9.74       15.80      3.74 o 
  -2   5  10       69.88       72.00      5.45 o 
  -1   5  10        3.80        7.63      2.69 o 
   0   5  10        5.31        7.23      3.68 o 
   1   5  10        5.05        3.49      3.45 o 
  -7   6  10       19.53       16.66      4.86 o 
  -6   6  10        5.53        9.61      3.61 o 
  -5   6  10       15.40       14.27      3.93 o 
  -4   6  10       20.31       24.19      6.91 o 
  -3   6  10        0.23        3.78      3.61 o 
  -2   6  10        9.60       10.70      3.78 o 
  -1   6  10       23.05       19.88      3.07 o 
   0   6  10        3.17        3.88      2.93 o 
  -6   7  10        0.81        4.85      4.52 o 
  -5   7  10        2.48        2.97      3.61 o 
  -4   7  10        1.64        9.47      4.93 o 
  -3   7  10       60.51       64.19      6.19 o 
  -2   7  10       12.51       10.45      4.25 o 
  -1   7  10       22.17       19.51      5.59 o 
  -1 -14  11        9.69        9.81      6.24 o 
   0 -14  11        3.90        2.04      3.30 o 
   1 -14  11        0.01        0.03      2.05 o 
   2 -14  11        0.00        1.21      2.03 o 
  -2 -13  11        0.78        1.25      2.97 o 
  -1 -13  11        5.67        4.38      3.42 o 
   0 -13  11       28.16       18.13      4.64 o 
   1 -13  11       40.69       43.85      3.30 o 
   2 -13  11        1.74        0.59      2.79 o 
   3 -13  11       20.63       21.73      4.65 o 
  -3 -12  11       11.58        8.07      2.46 o 
  -2 -12  11       14.58       14.92      3.34 o 
  -1 -12  11        1.26        7.98      3.79 o 
   0 -12  11       22.35       19.55      2.97 o 
   1 -12  11        1.91        8.31      3.23 o 
   2 -12  11      117.45      118.50      5.33 o 
   3 -12  11       99.72       83.93      5.02 o 
   4 -12  11       81.55       80.76     11.23 o 
  -4 -11  11        0.00        3.86      3.63 o 
  -3 -11  11        5.92        7.82      3.74 o 
  -2 -11  11        9.17        8.37      3.61 o 
  -1 -11  11      274.71      267.91      6.69 o 
   0 -11  11       20.00       29.36     11.15 o 
   1 -11  11       15.36       18.24      2.98 o 
   2 -11  11        0.03        2.23      2.52 o 
   3 -11  11       14.84       14.77      3.86 o 
   4 -11  11        5.77        5.80      3.47 o 
   5 -11  11        0.05        1.78      4.90 o 
  -5 -10  11        8.61       18.28     11.59 o 
  -4 -10  11        3.96        3.57      5.80 o 
  -3 -10  11        3.54       11.32      2.75 o 
  -2 -10  11      412.60      425.30     14.19 o 
  -1 -10  11       26.71       28.47      2.59 o 
   0 -10  11        2.48        6.83      2.29 o 
   1 -10  11       37.09       43.59      2.65 o 
   2 -10  11       39.46       41.64      3.95 o 
   3 -10  11        3.44        2.91      2.86 o 
   4 -10  11        4.66        4.84      4.46 o 
   5 -10  11        6.27       12.93      9.81 o 
  -6  -9  11        2.12        0.89      5.35 o 
  -5  -9  11       31.97       56.17      7.58 o 
  -4  -9  11        3.89       12.91      4.25 o 
  -3  -9  11       42.78       55.27      5.73 o 
  -2  -9  11       31.03       21.32      3.24 o 
  -1  -9  11       58.54       62.00     10.08 o 
   0  -9  11      253.96      235.72      4.36 o 
   1  -9  11        2.35        2.80      2.18 o 
   2  -9  11        4.58       -0.25      1.96 o 
   3  -9  11        1.52        0.30      2.32 o 
   4  -9  11       20.35       15.24      2.39 o 
   5  -9  11       18.74       15.16      5.80 o 
  -6  -8  11        1.61        4.56      4.70 o 
  -5  -8  11       35.17       30.71     18.28 o 
  -4  -8  11       22.86       24.75      5.05 o 
  -3  -8  11       48.22       48.43      5.39 o 
  -2  -8  11        5.03        2.19      2.22 o 
  -1  -8  11       90.84       90.11      5.77 o 
   0  -8  11      299.45      317.87      6.33 o 
   1  -8  11      106.34      107.87      3.57 o 
   2  -8  11       29.98       26.65      2.58 o 
   3  -8  11       50.63       53.82      2.44 o 
   4  -8  11        4.39        8.74      2.46 o 
   5  -8  11        0.51        0.89      4.90 o 
  -7  -7  11        0.06        3.78      4.70 o 
  -6  -7  11       13.25       13.14      4.25 o 
  -5  -7  11      179.88      213.89      8.23 o 
  -4  -7  11      362.44      342.19     25.63 o 
  -3  -7  11      536.33      542.24     11.05 o 
  -2  -7  11      643.23      588.52      9.46 o 
  -1  -7  11       37.83       44.11      3.98 o 
   0  -7  11        1.46        3.69      2.34 o 
   1  -7  11       10.44        7.77      2.79 o 
   2  -7  11        2.48        4.68      1.71 o 
   3  -7  11        1.84        3.84      2.48 o 
   4  -7  11       64.08       46.97      3.29 o 
   5  -7  11       16.30       12.04      9.81 o 
  -7  -6  11       31.76       27.17      4.56 o 
  -6  -6  11        0.82        1.34      3.47 o 
  -5  -6  11       46.45       35.94      5.39 o 
  -4  -6  11      240.07      249.07     16.05 o 
  -3  -6  11      144.54      155.48     10.92 o 
  -2  -6  11      325.46      290.36      7.83 o 
  -1  -6  11       20.50       23.69      2.93 o 
   0  -6  11        1.66        4.66      3.68 o 
   1  -6  11       31.62       34.92      8.86 o 
   2  -6  11       31.12       26.64      3.57 o 
   3  -6  11       65.41       69.89      2.34 o 
   4  -6  11       51.71       44.11      3.03 o 
   5  -6  11        0.55        3.72      2.39 o 
  -7  -5  11        0.34       -1.67      3.61 o 
  -6  -5  11       46.58       58.32      4.73 o 
  -5  -5  11       10.69        8.76      3.61 o 
  -4  -5  11      129.21      165.80     12.71 o 
  -3  -5  11       22.99       19.17      5.35 o 
  -2  -5  11       22.86       22.82      3.47 o 
  -1  -5  11        0.69        1.39      2.34 o 
   0  -5  11      233.36      227.94      4.20 o 
   1  -5  11       17.65       32.13      2.78 o 
   2  -5  11       70.80       75.24      2.58 o 
   3  -5  11        9.23        6.63      2.21 o 
   4  -5  11       46.30       42.65      3.43 o 
   5  -5  11       19.28       18.28      6.24 o 
  -8  -4  11        7.95        9.81      4.10 o 
  -7  -4  11        0.13        4.03      3.61 o 
  -6  -4  11       47.56       47.75      7.36 o 
  -5  -4  11        1.36        0.00      3.57 o 
  -4  -4  11        7.29        5.63      3.30 o 
  -3  -4  11       80.69       78.02     10.25 o 
  -2  -4  11        9.05       11.81      3.15 o 
  -1  -4  11      213.47      198.51      8.25 o 
   0  -4  11       34.19       38.16      2.60 o 
   1  -4  11       14.77       17.26      2.89 o 
   2  -4  11       46.25       46.97      3.59 o 
   3  -4  11       63.57       66.43      4.05 o 
   4  -4  11       18.37       21.80      3.35 o 
   5  -4  11       31.55       19.82      6.69 o 
  -8  -3  11       43.33       39.47      4.73 o 
  -7  -3  11       40.14       32.99      6.24 o 
  -6  -3  11        1.38        9.36      4.90 o 
  -5  -3  11       19.21       19.01      3.78 o 
  -4  -3  11       25.62       19.46      3.78 o 
  -3  -3  11        0.09        5.67      5.51 o 
  -2  -3  11       17.12       28.97      5.83 o 
  -1  -3  11        9.14        7.46      3.38 o 
   0  -3  11       50.85       60.46      6.26 o 
   1  -3  11      307.56      313.03      7.27 o 
   2  -3  11       74.86       80.50      2.96 o 
   3  -3  11      141.48      135.81      4.35 o 
   4  -3  11       42.46       43.41      3.51 o 
   5  -3  11       39.07       44.96      5.57 o 
  -8  -2  11        8.82       12.93      5.80 o 
  -7  -2  11        3.52        2.23      4.90 o 
  -6  -2  11       17.78       18.28      5.35 o 
  -5  -2  11        0.08        3.79      3.15 o 
  -4  -2  11      319.65      288.03     14.27 o 
  -3  -2  11      484.72      494.44      8.35 o 
  -2  -2  11      116.68      115.88      7.23 o 
  -1  -2  11       75.23       73.10      4.78 o 
   0  -2  11      210.67      213.09      7.04 o 
   1  -2  11        7.01       11.75      2.74 o 
   2  -2  11      145.41      153.60      5.62 o 
   3  -2  11       67.69       61.94      2.88 o 
   4  -2  11       13.84       18.63      2.69 o 
  -8  -1  11        0.68        0.45      4.46 o 
  -7  -1  11        2.91        4.46      4.90 o 
  -6  -1  11       13.72       13.37      3.78 o 
  -5  -1  11      151.57      118.14      5.04 o 
  -4  -1  11       20.19       20.43      4.52 o 
  -3  -1  11      519.33      512.52      9.14 o 
  -2  -1  11       67.53       70.38      4.70 o 
  -1  -1  11       26.41       37.33      6.02 o 
   0  -1  11      497.11      494.49      7.05 o 
   1  -1  11      382.50      388.82      6.19 o 
   2  -1  11       33.89       42.22      3.31 o 
   3  -1  11       10.21       15.71      2.97 o 
   4  -1  11        7.77       12.35      2.31 o 
  -8   0  11       26.95       18.72      5.80 o 
  -7   0  11       35.67       48.15      6.24 o 
  -6   0  11       36.10       27.01      3.93 o 
  -5   0  11      195.79      175.83     15.38 o 
  -4   0  11        2.80        0.45      3.44 o 
  -3   0  11       96.20       98.33      8.69 o 
  -2   0  11        1.16        5.50      6.02 o 
  -1   0  11      844.20      798.56     12.48 o 
   0   0  11      310.66      307.38      5.64 o 
   1   0  11        1.42        0.85      2.03 o 
   2   0  11      194.08      193.82      4.31 o 
   3   0  11       30.51       31.53      3.37 o 
  -8   1  11       14.29       10.70      5.35 o 
  -7   1  11       37.00       23.18      5.80 o 
  -6   1  11        0.15        2.23      3.15 o 
  -5   1  11        1.86        2.90      3.15 o 
  -4   1  11       74.43       81.50      5.80 o 
  -3   1  11       48.82       47.20      5.13 o 
  -2   1  11        9.74        9.90      3.90 o 
  -1   1  11      136.40      128.67      4.88 o 
   0   1  11       18.01       27.20      3.98 o 
   1   1  11        0.02       -0.54      2.50 o 
   2   1  11        9.95        8.69      2.55 o 
   3   1  11       70.39       63.64      3.69 o 
  -8   2  11        3.74       11.95     11.15 o 
  -7   2  11        6.87        4.72      4.18 o 
  -6   2  11       18.28       16.10      3.78 o 
  -5   2  11       47.77       44.40     11.37 o 
  -4   2  11       41.76       56.30      4.38 o 
  -3   2  11      115.54      111.77      8.00 o 
  -2   2  11       38.96       30.72      3.93 o 
  -1   2  11       88.13       86.40      4.56 o 
   0   2  11       24.86       22.07      3.30 o 
   1   2  11        0.99        2.62      3.14 o 
   2   2  11      137.94      130.19      4.10 o 
  -8   3  11       70.47       55.37     10.48 o 
  -7   3  11       38.97       31.74      7.23 o 
  -6   3  11      123.03      120.93      6.54 o 
  -5   3  11       44.16       45.36      7.80 o 
  -4   3  11       34.98       40.44      5.10 o 
  -3   3  11        2.33        5.95      4.12 o 
  -2   3  11       11.44       12.66      4.45 o 
  -1   3  11        0.38        3.33      2.80 o 
   0   3  11       50.03       54.19      3.87 o 
   1   3  11       10.63        7.09      3.15 o 
   2   3  11        2.69        8.15      3.18 o 
  -7   4  11        9.75        7.75      4.59 o 
  -6   4  11       23.82       30.21      5.10 o 
  -5   4  11        8.94        6.89      6.02 o 
  -4   4  11        5.14        7.21      3.61 o 
  -3   4  11        0.01       -0.69      3.78 o 
  -2   4  11       17.87       26.78      6.91 o 
  -1   4  11       24.78       30.97      3.33 o 
   0   4  11       42.17       46.87      5.27 o 
   1   4  11       68.87       80.09      5.18 o 
  -7   5  11        1.69        1.25      4.45 o 
  -6   5  11        0.85       -0.81      3.30 o 
  -5   5  11       69.28       66.59      5.19 o 
  -4   5  11        8.15        8.26      5.35 o 
  -3   5  11        4.05        6.03      6.60 o 
  -2   5  11       77.68       77.53     12.04 o 
  -1   5  11      105.45       96.93      6.57 o 
   0   5  11       15.50        7.16      3.23 o 
  -6   6  11       20.20       23.36      5.50 o 
  -5   6  11        0.31        1.16      4.34 o 
  -4   6  11        6.13       16.81      4.38 o 
  -3   6  11        0.74        4.20      4.86 o 
  -2   6  11       72.49       80.85      5.51 o 
  -2 -13  12        0.00        0.00      2.39 o 
  -1 -13  12        3.85        0.37      2.35 o 
   0 -13  12        1.11        2.50      4.45 o 
   1 -13  12       66.58       58.09      5.02 o 
   2 -13  12        5.58        0.08      2.67 o 
  -3 -12  12        1.08       -0.79      3.53 o 
  -2 -12  12        1.76       -0.17      3.30 o 
  -1 -12  12        1.24       -0.63      4.18 o 
   0 -12  12      153.34      155.24      6.46 o 
   1 -12  12        3.11        2.91      4.70 o 
   2 -12  12        3.45        5.57      5.04 o 
   3 -12  12       20.50       24.48      4.68 o 
  -4 -11  12       43.57       25.57      5.58 o 
  -3 -11  12        2.94        3.38      4.70 o 
  -2 -11  12       23.45       24.89      4.41 o 
  -1 -11  12        0.11        2.38      3.61 o 
   0 -11  12       15.00       13.82      5.25 o 
   1 -11  12        7.03       12.98      3.84 o 
   2 -11  12       45.01       55.28      5.80 o 
   3 -11  12        1.75       -0.84      4.01 o 
   4 -11  12        3.90        0.56      2.29 o 
  -5 -10  12        7.60        4.46      6.24 o 
  -4 -10  12       16.73       16.40      4.56 o 
  -3 -10  12       11.01       14.88      3.11 o 
  -2 -10  12      148.22      147.87      6.65 o 
  -1 -10  12        0.25        1.31      3.09 o 
   0 -10  12        0.40        2.37      2.88 o 
   1 -10  12       19.04       15.04      3.38 o 
   2 -10  12       52.23       54.46      8.74 o 
   3 -10  12       88.21       89.61      4.46 o 
   4 -10  12        5.03        1.55      3.30 o 
  -5  -9  12        0.04       -4.12      3.93 o 
  -4  -9  12       24.51       26.87      7.13 o 
  -3  -9  12        9.97        4.90      3.68 o 
  -2  -9  12      238.17      240.21      6.41 o 
  -1  -9  12      177.64      159.68      6.39 o 
   0  -9  12      215.64      206.93      5.04 o 
   1  -9  12        3.01        5.82      3.10 o 
   2  -9  12        3.37        7.86      3.75 o 
   3  -9  12       16.71       15.67      3.06 o 
   4  -9  12        7.42        6.84      2.90 o 
  -6  -8  12        0.96        0.23      6.14 o 
  -5  -8  12        0.33        7.33      5.05 o 
  -4  -8  12       40.41       39.01      5.79 o 
  -3  -8  12        1.79        2.24      4.24 o 
  -2  -8  12       21.39       23.00      3.20 o 
  -1  -8  12       51.57       45.59      3.37 o 
   0  -8  12      378.15      361.23      7.03 o 
   1  -8  12      159.84      163.75      4.55 o 
   2  -8  12        5.47        6.32      1.98 o 
   3  -8  12       49.60       51.49      3.52 o 
   4  -8  12       10.06        7.47      2.99 o 
  -6  -7  12        0.07        2.06      4.59 o 
  -5  -7  12       18.64       23.01      4.41 o 
  -4  -7  12      108.56      126.98      5.83 o 
  -3  -7  12       49.81       37.68      5.05 o 
  -2  -7  12       99.04       98.93      4.73 o 
  -1  -7  12       15.66        9.71      2.78 o 
   0  -7  12        7.43        8.92      3.06 o 
   1  -7  12        3.86        4.64      3.65 o 
   2  -7  12        1.01        0.72      2.62 o 
   3  -7  12        0.00        2.12      2.08 o 
   4  -7  12        2.01        3.29      1.63 o 
  -7  -6  12        0.01       -2.28      4.59 o 
  -6  -6  12        1.17        3.62      4.59 o 
  -5  -6  12        7.88        4.01      3.78 o 
  -4  -6  12      148.63      139.72      9.36 o 
  -3  -6  12        7.66        8.99      4.24 o 
  -2  -6  12      147.32      153.23      5.19 o 
  -1  -6  12        7.80       11.83      4.28 o 
   0  -6  12        0.82        5.29      2.97 o 
   1  -6  12       39.40       46.68      2.77 o 
   2  -6  12       18.44       16.76      2.88 o 
   3  -6  12       62.87       68.60      3.94 o 
   4  -6  12        0.36        2.43      2.51 o 
  -7  -5  12        0.07        1.57      6.46 o 
  -6  -5  12        3.01        2.23      6.30 o 
  -5  -5  12      116.87      127.01      7.16 o 
  -4  -5  12        2.45        4.68      3.47 o 
  -3  -5  12      132.01      124.89      6.69 o 
  -2  -5  12        2.94        0.00      2.52 o 
  -1  -5  12       14.50        9.43      2.75 o 
   0  -5  12        4.72       13.47      2.67 o 
   1  -5  12       26.37       39.64      2.60 o 
   2  -5  12        7.30        4.98      2.01 o 
   3  -5  12      103.55       97.84      5.41 o 
   4  -5  12        3.87        4.51      2.72 o 
  -7  -4  12        0.36        0.89      6.30 o 
  -6  -4  12       51.52       45.92     11.15 o 
  -5  -4  12       37.90       28.98      5.80 o 
  -4  -4  12       29.89       25.46      3.93 o 
  -3  -4  12       10.78        2.67      4.46 o 
  -2  -4  12       18.84        8.92      3.15 o 
  -1  -4  12      308.27      331.46      7.62 o 
   0  -4  12       38.08       41.44      2.87 o 
   1  -4  12        7.98        8.58      3.21 o 
   2  -4  12        2.04        7.89      2.68 o 
   3  -4  12       11.56       21.45      2.96 o 
   4  -4  12        6.19       10.20      2.40 o 
  -7  -3  12      108.96      113.24      8.47 o 
  -6  -3  12        0.71        2.67      4.90 o 
  -5  -3  12        5.64       10.25      5.35 o 
  -4  -3  12        1.92        8.69      3.47 o 
  -3  -3  12       41.53       30.32      5.80 o 
  -2  -3  12        8.11        7.13      3.84 o 
  -1  -3  12       39.18       45.99      5.17 o 
   0  -3  12       50.38       55.81      3.54 o 
   1  -3  12       27.40       18.66      3.26 o 
   2  -3  12      622.65      640.81     13.60 o 
   3  -3  12        5.28        0.44      3.15 o 
   4  -3  12        7.62        5.90      3.25 o 
  -7  -2  12       14.04       16.49      5.80 o 
  -6  -2  12       10.23       13.37      5.35 o 
  -5  -2  12       39.27       33.88      6.24 o 
  -4  -2  12       95.09       91.08      4.88 o 
  -3  -2  12      263.48      231.07     12.26 o 
  -2  -2  12       63.42       53.28     15.38 o 
  -1  -2  12      309.90      342.89      6.77 o 
   0  -2  12        0.70        5.49      3.46 o 
   1  -2  12       60.40       44.60      3.42 o 
   2  -2  12      259.76      248.09      5.94 o 
   3  -2  12        1.74        6.50      2.88 o 
  -8  -1  12       15.30       13.56      4.25 o 
  -7  -1  12        0.54       -3.57      4.90 o 
  -6  -1  12        4.90        4.77      3.61 o 
  -5  -1  12      171.07      157.69     19.62 o 
  -4  -1  12       15.11       18.97      3.78 o 
  -3  -1  12       10.70       53.61     33.66 o 
  -2  -1  12       78.44       85.47     10.92 o 
  -1  -1  12      103.28      130.60      6.24 o 
   0  -1  12       36.57       44.03      4.21 o 
   1  -1  12       11.33        7.86      2.81 o 
   2  -1  12        8.99       19.65      3.17 o 
   3  -1  12        6.76        5.61      3.16 o 
  -7   0  12       21.17       24.36      4.25 o 
  -6   0  12       39.31       34.17      4.41 o 
  -5   0  12        4.71        4.63      4.59 o 
  -4   0  12        1.99        8.04      3.61 o 
  -3   0  12       92.23       96.65     12.26 o 
  -2   0  12       81.91       80.57      7.40 o 
  -1   0  12      286.46      300.98      8.00 o 
   0   0  12       56.77       39.69      3.79 o 
   1   0  12       23.77       21.06      3.64 o 
   2   0  12       63.02       59.90      3.89 o 
  -7   1  12       10.04       11.37      4.10 o 
  -6   1  12       14.23       20.94      4.25 o 
  -5   1  12       90.86      106.48      6.75 o 
  -4   1  12       32.85       30.97      4.25 o 
  -3   1  12       11.61       19.66      4.64 o 
  -2   1  12      156.04      175.30      7.01 o 
  -1   1  12       60.12       56.86      3.99 o 
   0   1  12       14.48       13.32      2.74 o 
   1   1  12        6.91        8.53      3.05 o 
   2   1  12        1.21        4.46      3.55 o 
  -7   2  12        2.32        3.79      3.78 o 
  -6   2  12      128.33      125.95      5.99 o 
  -5   2  12      588.34      598.77     12.51 o 
  -4   2  12        0.14       13.16      4.70 o 
  -3   2  12        0.00       -1.40      3.30 o 
  -2   2  12        6.09       14.49      3.78 o 
  -1   2  12       42.68       44.93      4.52 o 
   0   2  12        2.57        7.68      3.18 o 
   1   2  12       55.30       58.08      3.66 o 
  -7   3  12        5.55        3.81      4.64 o 
  -6   3  12       79.93       87.43      6.59 o 
  -5   3  12       22.71       25.67      5.45 o 
  -4   3  12        0.06        4.56      3.61 o 
  -3   3  12      127.71      122.67      5.65 o 
  -2   3  12       99.81      116.96      8.95 o 
  -1   3  12        2.62       -0.98      2.85 o 
   0   3  12       10.81        9.85      4.16 o 
  -6   4  12       17.20       12.00      4.25 o 
  -5   4  12       10.01       10.21      4.93 o 
  -4   4  12       32.45       35.08      4.70 o 
  -3   4  12       46.68       41.00      5.85 o 
  -2   4  12        0.90        1.43      4.45 o 
  -1   4  12        7.83       13.12      4.00 o 
  -5   5  12        4.69        8.32      7.23 o 
  -4   5  12        8.26        6.36      4.25 o 
  -3   5  12       69.21       61.27      5.51 o 
  -2   5  12        1.77        2.25      6.60 o 
   0 -13  13        5.52        5.67      3.79 o 
  -2 -12  13       19.34       19.17      4.73 o 
  -1 -12  13       42.29       31.49      6.91 o 
   0 -12  13       25.68       26.47      3.53 o 
   1 -12  13        9.02        7.52      3.30 o 
   2 -12  13        7.24        7.22      3.30 o 
  -3 -11  13        0.70       -1.17      4.59 o 
  -2 -11  13       11.32        5.47      3.33 o 
  -1 -11  13        1.02        3.21      3.03 o 
   0 -11  13       15.17       12.54      3.26 o 
   1 -11  13       31.14       29.42      3.83 o 
   2 -11  13       78.62       70.68      8.69 o 
   3 -11  13        0.06        4.12      5.02 o 
  -4 -10  13       21.90       11.18      5.88 o 
  -3 -10  13       11.82       12.11      4.14 o 
  -2 -10  13       20.42       21.42      4.20 o 
  -1 -10  13       20.49       19.01      3.49 o 
   0 -10  13       11.94       12.15      3.07 o 
   1 -10  13       57.49       55.21      3.62 o 
   2 -10  13       53.06       49.71      3.84 o 
   3 -10  13       63.51       60.48      4.24 o 
  -5  -9  13        5.46        7.88      7.72 o 
  -4  -9  13       32.87       27.00      5.85 o 
  -3  -9  13       15.62       14.17      3.42 o 
  -2  -9  13       95.46       85.00      5.22 o 
  -1  -9  13       46.48       46.17      3.67 o 
   0  -9  13      182.71      172.81      5.82 o 
   1  -9  13       35.74       38.43      3.89 o 
   2  -9  13       32.51       43.70      4.52 o 
   3  -9  13        5.27        6.60      3.60 o 
  -5  -8  13       28.31       38.98      6.41 o 
  -4  -8  13       37.37       32.53      4.88 o 
  -3  -8  13       18.89       10.43      7.58 o 
  -2  -8  13       39.90       36.32      4.46 o 
  -1  -8  13        5.50        8.17      3.45 o 
   0  -8  13        0.31       -0.53      2.77 o 
   1  -8  13       10.80       10.84      3.52 o 
   2  -8  13       18.65       14.41      2.56 o 
   3  -8  13        2.43        3.40      2.36 o 
  -6  -7  13        1.57        2.67      4.10 o 
  -5  -7  13       31.61       35.73      6.07 o 
  -4  -7  13        2.37        5.13      3.78 o 
  -3  -7  13       61.58       84.79      6.69 o 
  -2  -7  13       53.52       57.09      3.51 o 
  -1  -7  13      124.89      123.25      5.73 o 
   0  -7  13        0.10       -0.21      2.97 o 
   1  -7  13        1.96        3.37      2.89 o 
   2  -7  13        0.00       -0.60      2.31 o 
   3  -7  13       19.64       17.71      2.34 o 
  -6  -6  13        0.99        1.26      4.64 o 
  -5  -6  13        0.44        0.00      5.67 o 
  -4  -6  13       17.27        9.14      4.10 o 
  -3  -6  13        1.03       -2.23      3.47 o 
  -2  -6  13       28.04       18.28      3.78 o 
  -1  -6  13        3.39        1.78      5.04 o 
   0  -6  13       23.24       20.94      3.15 o 
   1  -6  13        0.13        1.19      2.08 o 
   2  -6  13        1.76        4.24      2.88 o 
   3  -6  13        2.46        6.25      3.25 o 
  -6  -5  13        5.19        5.80      4.10 o 
  -5  -5  13       70.21       65.53     12.48 o 
  -4  -5  13       35.74       34.33      6.24 o 
  -3  -5  13       31.60       36.94      4.41 o 
  -2  -5  13       74.85       77.31      5.57 o 
  -1  -5  13       25.27       25.24      3.78 o 
   0  -5  13        8.12       14.10      3.12 o 
   1  -5  13       39.26       45.10      3.03 o 
   2  -5  13      159.55      143.83      4.88 o 
   3  -5  13       19.56       20.96      3.23 o 
  -7  -4  13       20.20       19.89      4.73 o 
  -6  -4  13      123.90      133.10      6.30 o 
  -5  -4  13        0.02        1.78      4.90 o 
  -4  -4  13        4.47        9.81      5.35 o 
  -3  -4  13      207.32      214.27     12.48 o 
  -2  -4  13      153.76      131.51      7.13 o 
  -1  -4  13      317.11      280.93      5.49 o 
   0  -4  13      170.16      171.30      9.22 o 
   1  -4  13      153.88      136.99      4.48 o 
   2  -4  13      213.74      221.91      5.39 o 
   3  -4  13        4.84        8.81      2.91 o 
  -7  -3  13        6.85       13.37      4.41 o 
  -6  -3  13        3.71        0.89      4.90 o 
  -5  -3  13        1.13       -0.45      4.46 o 
  -4  -3  13       55.81       51.71      6.69 o 
  -3  -3  13      236.46      207.15      6.30 o 
  -2  -3  13       24.73       41.91      5.35 o 
  -1  -3  13        1.85        3.94      2.55 o 
   0  -3  13       11.25       12.50      2.97 o 
   1  -3  13        3.52        7.67      3.60 o 
   2  -3  13        0.08        4.16      2.71 o 
   3  -3  13       32.30       30.68      3.65 o 
  -7  -2  13       34.76       29.42      6.69 o 
  -6  -2  13        3.78        7.13      5.35 o 
  -5  -2  13       43.35       49.04      6.69 o 
  -4  -2  13        1.85        3.71      4.52 o 
  -3  -2  13       17.42       12.93      3.78 o 
  -2  -2  13        4.66        7.82      4.24 o 
  -1  -2  13        3.13        4.53      2.65 o 
   0  -2  13       40.19       53.13      3.80 o 
   1  -2  13        2.37        3.69      3.60 o 
   2  -2  13       54.56       55.90      3.71 o 
  -6  -1  13        7.60       10.25      5.80 o 
  -5  -1  13       39.80       53.50      6.69 o 
  -4  -1  13       54.17       69.28      6.07 o 
  -3  -1  13        0.36        1.32      3.30 o 
  -2  -1  13        2.65        3.86      3.30 o 
  -1  -1  13       37.91       30.32      3.25 o 
   0  -1  13        1.47       -0.28      2.50 o 
   1  -1  13        9.70       10.71      3.84 o 
   2  -1  13        3.35        6.34      3.02 o 
  -6   0  13       70.11       74.63      5.51 o 
  -5   0  13       83.03       71.84      5.19 o 
  -4   0  13        5.84        9.78      4.86 o 
  -3   0  13      133.86      128.81      6.59 o 
  -2   0  13       19.93       13.04      3.93 o 
  -1   0  13       17.26       25.81      3.65 o 
   0   0  13       35.81       45.32      3.95 o 
   1   0  13       23.48       19.28      3.66 o 
  -6   1  13      232.98      227.69     12.48 o 
  -5   1  13       56.89       50.18      5.04 o 
  -4   1  13       20.03       31.64      7.55 o 
  -3   1  13        0.61        6.78      3.74 o 
  -2   1  13        1.86        1.32      3.30 o 
  -1   1  13       12.70       13.95      3.17 o 
   0   1  13       70.43       59.66      8.53 o 
   1   1  13       78.57       85.32      4.67 o 
  -6   2  13       92.97       87.77      5.83 o 
  -5   2  13        0.28        6.97      5.05 o 
  -4   2  13        2.00       -1.96      4.68 o 
  -3   2  13        4.62        2.23      3.61 o 
  -2   2  13        3.16        4.86      4.34 o 
  -1   2  13        4.08        4.36      3.76 o 
   0   2  13       13.29       24.90      4.29 o 
  -5   3  13        2.05        1.50      3.93 o 
  -4   3  13        6.23        9.24      5.57 o 
  -3   3  13        3.72        8.17      5.05 o 
  -2   3  13       27.47       23.38      4.56 o 
  -2 -11  14        3.92        0.34      2.98 o 
  -1 -11  14        4.27        5.23      3.82 o 
   0 -11  14       34.51       29.44      6.20 o 
   1 -11  14       16.31       17.99      3.98 o 
  -3 -10  14        0.13       -0.53      3.24 o 
  -2 -10  14        7.38        8.59      3.92 o 
  -1 -10  14        3.26        4.60      3.82 o 
   0 -10  14       24.89       21.17      4.12 o 
   1 -10  14        1.75        0.77      3.23 o 
   2 -10  14       22.05       17.90      2.87 o 
  -4  -9  14        1.25        1.98      6.77 o 
  -3  -9  14        6.39        7.30      3.02 o 
  -2  -9  14        4.64        7.24      2.88 o 
  -1  -9  14       10.44        4.46      3.54 o 
   0  -9  14       15.41       10.86      3.75 o 
   1  -9  14       47.17       34.78      5.37 o 
   2  -9  14        3.92        3.02      2.55 o 
  -5  -8  14        0.44        2.34      4.25 o 
  -4  -8  14        5.11        2.14      4.93 o 
  -3  -8  14        5.62        0.00      2.63 o 
  -2  -8  14       14.04        5.97      3.92 o 
  -1  -8  14        2.06        4.27      5.51 o 
   0  -8  14       10.37       14.47      3.61 o 
   1  -8  14       78.85       90.85      6.09 o 
   2  -8  14        1.80        1.80      2.62 o 
  -5  -7  14        1.31        1.54      7.13 o 
  -4  -7  14        0.24        4.09      4.99 o 
  -3  -7  14       49.28       38.55      7.58 o 
  -2  -7  14       26.15       19.98      3.93 o 
  -1  -7  14        5.49       12.78      4.24 o 
   0  -7  14       54.66       48.73      6.02 o 
   1  -7  14       29.71       23.62      4.42 o 
   2  -7  14        6.51        5.48      2.71 o 
  -5  -6  14        0.21        1.18      4.99 o 
  -3  -6  14        2.57        1.56      3.47 o 
  -2  -6  14        0.03        0.00      4.01 o 
  -1  -6  14       47.38       55.37      4.41 o 
   0  -6  14       94.38       78.06      4.70 o 
   1  -6  14      117.11       96.64      8.47 o 
   2  -6  14      118.15      112.46      4.12 o 
  -6  -5  14        1.45        2.01      4.10 o 
  -5  -5  14        9.03        7.58      4.41 o 
  -3  -5  14        2.24        0.89      3.47 o 
  -2  -5  14        0.03       -0.45      4.46 o 
  -1  -5  14       77.40       64.64      4.73 o 
   0  -5  14       24.89       35.39      4.06 o 
   1  -5  14        2.70        3.36      2.51 o 
   2  -5  14        0.02        2.79      3.19 o 
  -6  -4  14       44.45       45.47      7.58 o 
  -5  -4  14       93.87       96.54     11.37 o 
  -3  -4  14       40.56       38.55      5.57 o 
  -1  -4  14       26.56       17.97      4.70 o 
   0  -4  14        5.70       12.76      3.39 o 
   1  -4  14       65.45       78.63      4.66 o 
   2  -4  14       41.52       34.69      4.19 o 
  -6  -3  14        0.70       -3.12      5.80 o 
  -5  -3  14        0.98       10.70      6.24 o 
  -3  -3  14        7.90        8.69      3.79 o 
  -1  -3  14       18.24       16.40      4.16 o 
   0  -3  14      103.87       92.97      4.73 o 
   1  -3  14       21.20       27.33      3.18 o 
  -5  -2  14       28.32       39.23      6.69 o 
  -4  -2  14        0.56        3.57      3.78 o 
  -3  -2  14       10.35       11.04      3.93 o 
  -2  -2  14       61.30       60.82      6.01 o 
  -1  -2  14      106.57      107.31      7.17 o 
   0  -2  14       60.47       55.75      5.68 o 
   1  -2  14       17.94       17.39      3.13 o 
  -5  -1  14        0.11        4.46      5.80 o 
  -4  -1  14       11.94       18.50      4.41 o 
  -3  -1  14        0.44        0.75      3.95 o 
  -2  -1  14       12.33       10.46      4.86 o 
  -1  -1  14        0.26        0.90      4.62 o 
   0  -1  14       35.48       33.04      4.10 o 
  -6   0  14        9.19       10.71      4.56 o 
  -5   0  14       14.03       11.00      5.60 o 
  -4   0  14        5.47       11.31      4.25 o 
  -3   0  14       13.59       10.02      3.93 o 
  -2   0  14        1.74        2.26      4.52 o 
  -1   0  14        1.99       -0.62      3.66 o 
   0   0  14        0.05       -1.62      3.46 o 
  -5   1  14        0.25       -0.66      4.52 o 
  -4   1  14       15.85        6.29      5.05 o 
  -3   1  14        0.22        0.22      3.47 o 
  -2   1  14        2.67        4.71      6.60 o 
  -1   1  14        0.04        2.56      3.99 o 
  -3   2  14       59.04       40.88      8.81 o 
  -1 -10  15       27.66       26.47      8.24 o 
   0 -10  15       12.00       10.60      4.50 o 
  -3  -9  15        1.34        5.90      3.81 o 
  -2  -9  15        0.40        0.86      3.18 o 
  -1  -9  15       31.22       40.13      5.15 o 
   0  -9  15        9.87       23.10      9.16 o 
  -3  -8  15       10.34        8.20      3.21 o 
  -2  -8  15       17.74       23.22      4.62 o 
  -1  -8  15        2.91        1.56      3.47 o 
   0  -8  15        0.25        0.23      2.98 o 
   1  -8  15       13.52       12.71      3.86 o 
  -4  -7  15       21.03       11.59      6.69 o 
  -3  -7  15        3.67       -1.78      3.78 o 
  -2  -7  15       19.13       22.74      9.81 o 
  -1  -7  15        0.02        2.99      4.24 o 
   0  -7  15       26.67       29.40      5.10 o 
   1  -7  15        0.10       -1.91      3.21 o 
  -3  -6  15        8.49        8.69      4.10 o 
  -2  -6  15        0.01        3.12      4.90 o 
  -1  -6  15       44.00       55.75      5.57 o 
   0  -6  15       44.54       33.61      3.85 o 
   1  -6  15       62.91       50.77      5.29 o 
  -5  -5  15        0.32       -1.34      4.90 o 
  -4  -5  15        0.50        0.45      5.35 o 
  -3  -5  15       14.17       10.85      4.25 o 
  -2  -5  15        9.87        6.69      5.35 o 
  -1  -5  15        4.92       -1.19      3.50 o 
   0  -5  15        0.23        2.20      2.72 o 
   1  -5  15       46.73       46.12      8.24 o 
  -5  -4  15       81.44       82.92      8.92 o 
  -4  -4  15        3.88        0.00      4.90 o 
  -3  -4  15       18.13       13.82      6.24 o 
  -2  -4  15        5.14        6.90      3.93 o 
  -1  -4  15        0.88        4.28      2.91 o 
   0  -4  15        1.47        0.17      4.58 o 
  -4  -3  15        2.59        1.34      5.35 o 
  -3  -3  15       12.34       15.16      6.24 o 
  -2  -3  15        9.31       12.19      3.35 o 
  -1  -3  15       14.11        8.82      5.17 o 
   0  -3  15        8.36        2.93      3.95 o 
  -4  -2  15        7.57        0.48      3.61 o 
  -3  -2  15       41.17       36.06      8.18 o 
  -2  -2  15       15.46       15.90      3.51 o 
  -1  -2  15        9.63        8.53      5.16 o 
  -4  -1  15       15.37       14.24      4.56 o 
  -3  -1  15        6.44        7.90      7.09 o 
  -2  -1  15       46.88       45.86      4.12 o 
                                                 
